# Supplementary material for: Atmospheric-Pressure Cold Plasma Induces Transcriptional Changes in Ex Vivo Human Corneas
Source: PLoS One. 2015 Jul 23;10(7):e0133173. doi: 10.1371/journal.pone.0133173 (PMC4512711; doi:10.1371/journal.pone.0133173)
Supplement: S1 Dataset — Genes displaying also a fold change higher than 2 (see M&M) are considered as ‘DEG’ and are highlighted in grey. (XLSX) [file pone.0133173.s001.xlsx]

## Sheet: S1 Dataset A
Feature ID	Fold change	Gene name	ctrl	2' APCP		Feature ID	Fold change	Gene name	ctrl	2' APCP+NAC		Feature ID	Fold change	Gene name	2' APCP	2' APCP+NAC
DEFB103A	\	Beta-defensin 103	0	2.54		GSTM1	\	Glutathione S-transferase Mu 1	0	2.68		FAM25A	2.71		7.11	2.63
GSTM1	\	Glutathione S-transferase Mu 1	0	3.13		DEFB103A	\	Beta-defensin 103	0	1.56		RPL15P3	2.64		2.94	1.12
SMN2	145.99	Survival motor neuron protein	0.08	10.63		SMN2	163.46	Survival motor neuron protein	0.08	11.98		PSG4	2.37	Pregnancy-specific beta-1-glycoprotein 4	7.67	3.27
NAMPTL	113.53	Protein NAMPTL	0.05	5.23		NAMPTL	104.01	Protein NAMPTL	0.05	4.82		C7orf68	2.01		4.04	2.02
IKBKGP1	62.18		0.1	6.04		FAM115D	34.22		0.04	1.28		PRDM1	1.85	PR domain zinc finger protein 1	3.4	1.85
SFTA2	37.75	Surfactant-associated protein 2	0.08	2.94		SPRR2E	23.82	Small proline-rich protein 2E	0.64	14.5		CD74	1.81	HLA class II histocompatibility antigen gamma chain	94.44	52.41
SPRR2F	35.07	Small proline-rich protein 2F	0.08	2.79		ANXA8L1	21.21	Annexin	0.4	8.06		ATP6V1G2-DDX39B	1.8	Protein ATP6V1G2-DDX39B	2.52	1.41
GPR84	34.14	G-protein coupled receptor 84	0.2	6.56		HCG22	17.15	Protein PBMUCL2	0.13	2.1		TNNT1	1.77	Troponin T, slow skeletal muscle	4.72	2.67
FAM115D	32.53		0.04	1.21		FMO2	15.98	Dimethylaniline monooxygenase [N-oxide-forming] 2	0.42	6.4		APOBEC3A	1.68	Probable DNA dC->dU-editing enzyme APOBEC-3A	206.65	123.21
ANXA8L1	24.73	Annexin	0.4	9.4		NTSR1	12.89	Neurotensin receptor type 1	0.14	1.68		GABRP	1.66	Gamma-aminobutyric acid receptor subunit pi	3.72	2.24
DEFB103B	17.48		0.13	2.11		HERC2P3	12.8	Putative HERC2-like protein 3	0.15	1.8		ANXA1	1.59	Annexin A1	338.73	214.4
NLRP10	11.11	NACHT, LRR and PYD domains-containing protein 10	0.21	2.22		CASP14	12.55	Caspase-14	0.47	5.61		CD55	1.59	Complement decay-accelerating factor	69.09	43.65
RP11-799O21.1	7.9		0.73	5.55		DEFB4A	9.42	Beta-defensin 4A	3.61	32.15		RELL1	1.54	RELT-like protein 1	4.58	2.99
CASP14	5.84	Caspase-14	0.47	2.6		RP4-798C17.5	7.64		0.4	2.92		DHRS9	1.48	Dehydrogenase/reductase SDR family member 9	24.22	16.41
SEZ6L2	4.49	Seizure 6-like protein 2	0.35	1.48		USP6	7.52	Ubiquitin carboxyl-terminal hydrolase 6	0.38	2.67		AGPAT9	1.48	Glycerol-3-phosphate acyltransferase 3	7.22	4.9
TPPP3	4.48	Tubulin polymerization-promoting protein family member 3	0.33	1.4		SPRR2D	6.42	Small proline-rich protein 2D	9.91	60.38		NEDD4L	1.48	E3 ubiquitin-protein ligase	3.88	2.64
RHOF	4.45	Rho-related GTP-binding protein RhoF	0.36	1.53		GTF2H2B	6.11		0.67	3.9		KISS1	1.45	Metastasis-suppressor KiSS-1	7.89	5.45
FAM25A	4.42		1.69	7.11		DEFB4B	5.65	Defensin 4B	0.68	3.62		GPSM1	1.44	G-protein-signaling modulator 1	6.46	4.5
ANKRD1	4.28	Ankyrin repeat domain-containing protein 1	2.02	8.25		GPX2	4.98	Glutathione peroxidase	1.47	6.94		ISG20	1.43	Interferon-stimulated gene 20 kDa protein	5.38	3.79
SLC44A4	4.27	cDNA FLJ53384, highly similar to Choline transporter-like protein 4	0.33	1.34		SPARCL1	4.58	SPARC-like protein 1	0.57	2.47		CARD10	1.42	Caspase recruitment domain family, member 10	11.11	7.85
SPARCL1	4.15	SPARC-like protein 1	0.57	2.23		RP11-53O19.1	4.41		0.4	1.68		CEACAM1	1.41	Carcinoembryonic antigen-related cell adhesion molecule 1	11.97	8.56
KRT23	4.11	Keratin, type I cytoskeletal 23	5.89	22.8		CTA-150C2.16	4.39		0.76	3.16		DRAP1	1.4	Dr1-associated corepressor	100.71	72.4
PRDM1	3.97	PR domain zinc finger protein 1	0.91	3.4		MUC22	4.33	Mucin-22	12.63	51.85		EPHA2	1.39	Ephrin type-A receptor 2	56.42	40.76
SPINK7	3.96	Serine protease inhibitor Kazal-type 7	3.13	11.8		SEZ6L2	4.32	Seizure 6-like protein 2	0.35	1.44		NFKB2	1.39	Transcription factor p65	22.78	18.61
C14orf34	3.67		0.45	1.58		C6orf47-AS1	4.21		0.54	2.15		PIM3	1.36	Serine/threonine-protein kinase pim-3	50.31	37.12
KRT17	3.54	Keratin, type I cytoskeletal 17	168.97	571.52		RP11-1319K7.1	4.11		0.53	2.05		PSTPIP2	1.35	Proline-serine-threonine phosphatase-interacting protein 2	6.27	4.65
IL13RA2	3.51	Interleukin-13 receptor subunit alpha-2	1.26	4.18		NAIP	4.07	Baculoviral IAP repeat-containing protein 1	0.37	1.44		CITED2	1.34	Cbp/p300-interacting transactivator 2	39.94	29.83
A2ML1	3.5	Alpha-2-macroglobulin-like protein 1	0.75	2.5		OR2A20P	4.01		0.5	1.89		RP11-549K20.1	1.31		18.83	14.49
APOBEC3B	3.49	Apolipoprotein B mRNA editing enzyme, catalytic polypeptide-like 3B	5.07	16.84		C2orf74	3.9	Uncharacterized protein C2orf74	2.54	9.39		MPRIP	1.31	Myosin phosphatase Rho-interacting protein	16.95	12.97
FAM118A	3.31	Protein FAM118A	3.22	10.03		RP11-632K20.2	3.82		0.41	1.5		UBE2H	1.3	Ubiquitin-conjugating enzyme E2H (UBC8 homolog, yeast), isoform CRA_c	28.38	22.02
HLA-DQB1	3.2	HLA class II histocompatibility antigen, DQ beta 1 chain	1.48	4.5		CH25H	3.71	Cholesterol 25-hydroxylase	1.28	4.48		MYO1E	1.3	Unconventional myosin-Ie	16.59	12.82
AGPAT9	3.17	Glycerol-3-phosphate acyltransferase 3	2.4	7.22		RP11-799O21.1	3.61		0.73	2.51		IGFBP3	1.29	cDNA FLJ43234 fis, clone HCHON2002964, highly similar to Insulin-like growth factor-binding protein 3	61.62	47.89
GPX2	3.14	Glutathione peroxidase	1.47	4.35		KRT23	3.4	Keratin, type I cytoskeletal 23	5.89	19.04		OXSR1	1.29	Serine/threonine-protein kinase OSR1	17.53	13.57
IL22RA1	3.13	Interleukin-22 receptor subunit alpha-1	3.05	8.95		SPRR2B	3.27	Small proline-rich protein 2B	0.49	1.53		SRC	1.29	Proto-oncogene tyrosine-protein kinase Src	11.42	8.91
MEG3	3.06	Very putative protein from MEG3 locus	4.98	14.3		C12orf56	3.26		0.57	1.77		AGFG1	1.27	Arf-GAP domain and FG repeat-containing protein 1	14.64	11.56
APOBEC3A	2.95	Probable DNA dC->dU-editing enzyme APOBEC-3A	74.07	206.65		FAM118A	3.14	Protein FAM118A	3.22	9.59		PMAIP1	1.27	Phorbol-12-myristate-13-acetate-induced protein 1	12.89	10.22
ADAM8	2.93	Disintegrin and metalloproteinase domain-containing protein 8	6.8	18.7		TMPRSS11E	3.14	Transmembrane protease serine 11E	0.51	1.52		IL1RN	1.25	Interleukin-1 receptor antagonist protein	135.61	108.97
HBEGF	2.89	Proheparin-binding EGF-like growth factor	4.52	12.47		MEG3	3.13	Very putative protein from MEG3 locus	4.98	14.79		ARHGAP23	1.24	Rho GTPase-activating protein 23	37.63	30.53
SLC6A14	2.87	Sodium- and chloride-dependent neutral and basic amino acid transporter B(0+)	10.22	27.92		SPINK7	3.01	Serine protease inhibitor Kazal-type 7	3.13	8.95		SLC9A1	1.24	Solute carrier family 9 (Sodium/hydrogen exchanger), member 1	13.64	11.09
TNNT1	2.87	Troponin T, slow skeletal muscle	1.73	4.72		MIAT	2.97		0.77	2.15		HMGA1	1.23	High mobility group protein HMG-I/HMG-Y	105.67	85.99
GABRP	2.85	Gamma-aminobutyric acid receptor subunit pi	1.37	3.72		SNHG5	2.94		29.1	80.98		RELA	1.23	Nuclear factor NF-kappa-B p100 subunit	25.03	18.14
IGF2BP2	2.82	Insulin-like growth factor 2 mRNA-binding protein 2	3.62	9.6		RP11-556K13.1	2.92		3.51	9.7		ERO1L	1.23	ERO1-like protein alpha	29.25	23.84
PSG4	2.75	Pregnancy-specific beta-1-glycoprotein 4	2.97	7.67		BCL2A1	2.85	Bcl-2-related protein A1	1.94	5.26		MAP2K3	1.21	Dual-specificity mitogen-activated protein kinase kinase 3	24.11	19.97
EGR1	2.75	Early growth response protein 1	13.43	34.67		SLC2A3	2.82	Solute carrier family 2, facilitated glucose transporter member 3	10	26.68		LYN	1.2	Tyrosine-protein kinase Lyn	16.16	13.48
RHCG	2.63	Ammonium transporter Rh type C	2.8	7		SPON1	2.79	Spondin-1	7.73	20.4		CAPN2	1.19	Calpain-2 catalytic subunit	44.92	37.83
SPRR1A	2.62	Cornifin-A	96.52	237.83		MT1G	2.76	Metallothionein-1G	7.77	20.34		CAB39	1.19	Calcium-binding protein 39	35.59	30.03
SOX9	2.61	Transcription factor SOX-9	1.59	3.95		SLC6A14	2.75	Sodium- and chloride-dependent neutral and basic amino acid transporter B(0+)	10.22	26.61		SLC3A2	1.18	4F2 cell-surface antigen heavy chain	59.56	50.45
KISS1	2.61	Metastasis-suppressor KiSS-1	3.19	7.89		MGST1	2.75	Microsomal glutathione S-transferase 1	1.56	4.08		WDR1	1.18	WD repeat-containing protein 1	57.88	49.33
NKD2	2.54	Protein naked cuticle homolog 2	1.47	3.53		LGALS7	2.74	Galectin-7	49.92	129.57		PPP6R1	1.17	Serine/threonine-protein phosphatase 6 regulatory subunit 1	23.25	19.93
C7orf68	2.5		1.71	4.04		B4GALNT4	2.71	N-acetyl-beta-glucosaminyl-glycoprotein 4-beta-N-acetylgalactosaminyltransferase 1	2.43	6.22		MMP14	1.15	Matrix metalloproteinase-14	88	76.84
CHST1	2.5	Carbohydrate sulfotransferase 1	0.79	1.86		PLA2G4E	2.7	Cytosolic phospholipase A2 epsilon	0.66	1.7		CD44	1.15	CD44 antigen	54.66	47.62
RP11-213H15.3	2.46		1.72	4.02		IL13RA2	2.66	Interleukin-13 receptor subunit alpha-2	1.26	3.18		DNAJC5	1.15	DnaJ homolog subfamily C member 5	32.28	28.1
CYP1A1	2.41	Cytochrome P450 1A1	51.9	117.73		AC004448.3	2.64		82.97	207.39		MT-CO1	1.07	Cytochrome c oxidase subunit 1	6285.06	5897.89
TMCC3	2.4	Transmembrane and coiled-coil domain family 3, isoform CRA_c	3.41	7.76		ANGPTL7	2.63	Angiopoietin-related protein 7	25.42	63.51
AC004448.3	2.38		82.97	186.08		MAP2	2.6	Microtubule-associated protein 2	0.88	2.16
MAPK3	2.38	Mitogen-activated protein kinase 3, isoform CRA_b	5.99	13.48		SLC1A3	2.59	Excitatory amino acid transporter 1	0.7	1.72
AC130352.1	2.32		1.22	2.68		CBR3	2.58	Carbonyl reductase [NADPH] 3	3.08	7.51
ANXA1	2.32	Annexin A1	154.48	338.73		AC130352.1	2.57		1.22	2.97
ANGPTL5	2.31	Angiopoietin-related protein 5	0.84	1.85		ANGPTL5	2.57	Angiopoietin-related protein 5	0.84	2.06
SH3KBP1	2.31	cDNA FLJ59425, highly similar to SH3-domain kinase-binding protein 1	3.49	7.62		CALML5	2.56	Calmodulin-like protein 5	8.62	20.95
GBP2	2.31	Interferon-induced guanylate-binding protein 2	6.42	14.03		SOX9	2.52	Transcription factor SOX-9	1.59	3.8
MAP2	2.3	Microtubule-associated protein 2	0.88	1.91		FABP4	2.51	Fatty acid-binding protein, adipocyte	1.55	3.69
IRAK2	2.3	Interleukin-1 receptor-associated kinase-like 2	7.59	16.58		C17orf49 (17 6917813..6920844)	2.51		0.89	2.11
PDLIM4	2.29	PDZ and LIM domain protein 4	4.71	10.21		RP11-419C5.2	2.44		1.84	4.26
IRS1	2.25	Insulin receptor substrate 1	2.27	4.86		PTN	2.39	Pleiotrophin	1.49	3.35
CH25H	2.23	Cholesterol 25-hydroxylase	1.28	2.7		MSMP	2.38	Prostate-associated microseminoprotein	7.24	16.43
IL36G	2.23	Interleukin-36 gamma	32.56	68.88		OLFML2B	2.37	Olfactomedin-like protein 2B	1.18	2.66
NIPAL4	2.21	Magnesium transporter NIPA4	2.12	4.43		RP11-887P2.3	2.37		0.99	2.23
RP11-556K13.1	2.21		3.51	7.3		RP11-460N11.1	2.37		0.8	1.8
PID1	2.18	PTB-containing, cubilin and LRP1-interacting protein	8.98	18.64		ZNF749	2.35	Zinc finger protein 749	1.23	2.73
ISG20	2.17	Interferon-stimulated gene 20 kDa protein	2.62	5.38		APCDD1	2.3	Protein APCDD1	11.7	25.57
SOCS3	2.16	Suppressor of cytokine signaling 3	20.59	42		RP11-958N24.1	2.27		4.9	10.56
STRA6	2.15	Stimulated by retinoic acid gene 6 protein homolog	1.67	3.41		NPIP	2.27	Nuclear pore complex-interacting protein	4.76	10.24
SPON1	2.11	Spondin-1	7.73	15.44		SLC7A2	2.27	Low affinity cationic amino acid transporter 2	0.89	1.92
ANGPTL7	2.08	Angiopoietin-related protein 7	25.42	49.89		IL22RA1	2.25	Interleukin-22 receptor subunit alpha-1	3.05	6.5
RP11-96C23.7	2.07		2.12	4.15		MAPK3	2.24	Mitogen-activated protein kinase 3, isoform CRA_b	5.99	12.72
MIRLET7DHG	2.07		1.17	2.29		CNFN	2.21	Cornifelin	1.61	3.39
LMO7	2.07	LIM domain only protein 7	25.02	48.78		CYP4V2	2.21	Cytochrome P450 4V2	1.24	2.6
PPP4C	2.05	Serine/threonine-protein phosphatase	32.78	63.45		ANKDD1A	2.21	Ankyrin repeat and death domain-containing protein 1A	1.01	2.11
GCOM1	2.04		1.23	2.38		ATG9B	2.16	Autophagy-related protein 9B	1.45	2.96
LOX	2.04	Protein-lysine 6-oxidase	1.6	3.09		AGPAT9	2.15	Glycerol-3-phosphate acyltransferase 3	2.4	4.9
DSE	2.03	Dermatan-sulfate epimerase	8.39	16.19		PMEPA1	2.15	Prostate transmembrane protein, androgen induced 1	1.84	3.77
RAET1L	2	Retinoic acid early transcript 1L protein	8.15	15.39		BTBD11	2.14	Ankyrin repeat and BTB/POZ domain-containing protein BTBD11	1.9	3.84
UPP1	1.99	cDNA FLJ60728, highly similar to Uridine phosphorylase 1 (EC 2.4.2.3)	9.54	17.89		SERF1B	2.14		1.87	3.8
AC124789.1	1.98		1.57	2.94		RPL9	2.13	60S ribosomal protein L9	81.92	164.98
RELB	1.98	V-rel reticuloendotheliosis viral oncogene homolog B, nuclear factor of kappa light polypeptide gene enhancer in B-cells 3 (Avian)	5.87	11.08		ANKRD1	2.13	Ankyrin repeat domain-containing protein 1	2.02	4.09
GPSM1	1.98	G-protein-signaling modulator 1	3.46	6.46		RHCG	2.12	Ammonium transporter Rh type C	2.8	5.62
SAMD9	1.98	Sterile alpha motif domain-containing protein 9	4.92	9.25		AC009086.1	2.11		1.18	2.37
SAV1	1.94	Protein salvador homolog 1	4.48	8.23		AC017074.2	2.11		1.09	2.18
CFH	1.93	Complement factor H	12.36	22.67		GPR124	2.1	G-protein-coupled receptor 124	1.57	3.13
FUT2	1.93	Galactoside 2-alpha-L-fucosyltransferase 2	4.2	7.64		LINC00342	2.09		2.78	5.5
SPOCK1	1.92	Testican-1	8.26	15.05		PDLIM4	2.08	PDZ and LIM domain protein 4	4.71	9.29
IL28RA	1.92	Interleukin-28 receptor subunit alpha	3.03	5.48		ETS1	2.06	Protein C-ets-1	2.87	5.64
EMP1	1.89	cDNA FLJ52161, highly similar to Epithelial membrane protein 1	158.65	284.59		MFAP4	2.05	Microfibrillar-associated protein 4, isoform CRA_a	16.01	31.16
RGS20	1.89	cDNA FLJ37184 fis, clone BRALZ2001559, highly similar to Regulator of G-protein signaling 20	1.67	2.97		ANKRD22	2.05		1.66	3.23
CX3CL1	1.88	Processed fractalkine	1.7	3.02		INO80E	2.03	INO80 complex subunit E	8.07	15.49
B3GNT9	1.88	UDP-GlcNAc:betaGal beta-1,3-N-acetylglucosaminyltransferase 9	1.84	3.3		CSRP2	2.02	Cysteine and glycine-rich protein 2	11.7	22.34
CBR3	1.88	Carbonyl reductase [NADPH] 3	3.08	5.45		RP11-561C5.4	2.02		2.79	5.34
PGLYRP3	1.87	Peptidoglycan recognition protein 3	5.45	9.62		IGF2BP2	2.01	Insulin-like growth factor 2 mRNA-binding protein 2	3.62	6.92
DCBLD2	1.87	Discoidin, CUB and LCCL domain-containing protein 2	5.28	9.3		TRPV3	2.01	Transient receptor potential cation channel subfamily V member 3	1.62	3.09
MYOC	1.86	Myocilin	69.85	122.66		MAZ	1.97	Myc-associated zinc finger protein	13.48	25.12
HECA	1.85	Headcase protein homolog	1.87	3.25		NRIP3	1.96	Nuclear receptor-interacting protein 3	1.61	2.99
CRY1	1.85	Cryptochrome-1	2.67	4.7		PPP4C	1.95	Serine/threonine-protein phosphatase	32.78	60.59
USP53	1.85	Inactive ubiquitin carboxyl-terminal hydrolase 53	1.79	3.12		SLURP1	1.95	Secreted Ly-6/uPAR-related protein 1	7.04	13.05
ZSWIM4	1.85	Zinc finger SWIM domain-containing protein 4	4.38	7.66		KCTD13	1.94	BTB/POZ domain-containing adapter for CUL3-mediated RhoA degradation protein 1	6.98	12.82
ZNF880	1.84	Zinc finger protein 880	1.67	2.89		NIPAL4	1.94	Magnesium transporter NIPA4	2.12	3.9
PALLD	1.84	Palladin	3.27	5.72		ZNF880	1.94	Zinc finger protein 880	1.67	3.07
DUSP5	1.84	Dual specificity protein phosphatase 5	10.12	17.67		TYRP1	1.93	5,6-dihydroxyindole-2-carboxylic acid oxidase	5.64	10.33
YOD1	1.81	Ubiquitin thioesterase OTU1	2.37	4.06		SH3KBP1	1.93	cDNA FLJ59425, highly similar to SH3-domain kinase-binding protein 1	3.49	6.39
ACOT2	1.8	cDNA FLJ35812 fis, clone TESTI2006051, highly similar to Acyl-coenzyme A thioesterase 1 (EC 3.1.2.2)	2.86	4.89		LOX	1.93	Protein-lysine 6-oxidase	1.6	2.94
HAS3	1.8	Hyaluronan synthase 3	3.96	6.76		C4orf32	1.93	Uncharacterized protein C4orf32	1.22	2.23
NFATC1	1.79	Nuclear factor of-activated T-cells, cytoplasmic 1	1.61	2.73		KLK12	1.92	Kallikrein-12	1.24	2.26
NPAS2	1.79	Neuronal PAS domain-containing protein 2	5.33	8.98		HIRIP3	1.9	HIRA-interacting protein 3	3.68	6.63
METTL21B	1.78	Methyltransferase-like protein 21B	1.61	2.73		MTMR11	1.89	Myotubularin-related protein 11	2.96	5.31
PLEC	1.78	Plectin	35.77	60.25		IFITM1	1.88	Interferon-induced transmembrane protein 1	80.42	143.92
ACTN1	1.78	Alpha-actinin-1	20.15	33.94		PI4KAP2	1.87	Putative phosphatidylinositol 4-kinase alpha-like protein P2	2.32	4.1
JAM3	1.78	Junctional adhesion molecule C	6.01	10.17		VSIG10L	1.87	V-set and immunoglobulin domain-containing protein 10-like	1.33	2.35
ZFP36L2	1.77	Zinc finger protein 36, C3H1 type-like 2	9.64	16.06		PNRC2	1.85	Proline-rich nuclear receptor coactivator 2	8.48	14.92
LAMC2	1.76	Laminin subunit gamma-2	49.2	81.79		KIF22	1.85	Kinesin family member 22, isoform CRA_b	5	8.79
PRRX2	1.76	Paired mesoderm homeobox protein 2	4.76	7.93		PALLD	1.85	Palladin	3.27	5.76
PMEPA1	1.76	Prostate transmembrane protein, androgen induced 1	1.84	3.09		ALDOA	1.84	Fructose-bisphosphate aldolase A	218.81	382.86
ALDOA	1.76	Fructose-bisphosphate aldolase A	218.81	364.02		ITGB6	1.84	Integrin beta	4.16	7.24
TGFB1	1.75	Transforming growth factor beta-1	26.94	44.55		C4orf43	1.84		3.75	6.55
TAOK2	1.75	TAOK2 protein	8.73	14.43		EIF5B	1.83	Eukaryotic translation initiation factor 5B	14.93	25.96
TRIB1	1.74	Tribbles homolog 1	8.09	13.32		ANTXR1	1.83	Anthrax toxin receptor 1	6.91	11.98
MRC2	1.74	C-type mannose receptor 2	12.72	21.02		PDXDC2P	1.83	Putative pyridoxal-dependent decarboxylase domain-containing protein 2	3.16	5.5
NFKB2	1.73	Nuclear factor NF-kappa-B p100 subunit	15.29	25.03		RP11-307E17.8	1.83		1.73	2.99
SMURF1	1.73	E3 ubiquitin-protein ligase SMURF1	6.58	10.8		SERPINB1	1.81	Leukocyte elastase inhibitor	63.9	109.36
PNRC2	1.73	Proline-rich nuclear receptor coactivator 2	8.48	13.92		ACTN1	1.81	Alpha-actinin-1	20.15	34.61
LMX1B	1.73	LMX1B protein	2.26	3.72		ENGASE	1.81	Cytosolic endo-beta-N-acetylglucosaminidase	5.37	9.24
PITPNC1	1.72	Cytoplasmic phosphatidylinositol transfer protein 1	11.37	18.53		SAV1	1.81	Protein salvador homolog 1	4.48	7.72
DTX3	1.72	Probable E3 ubiquitin-protein ligase DTX3	1.86	3.05		NRN1	1.81	Neuritin	3.08	5.29
GALNT5	1.72	Polypeptide N-acetylgalactosaminyltransferase 5	12.89	20.88		ITGA5	1.8	Integrin alpha-5 light chain	4.95	8.46
RGPD8	1.72	RANBP2-like and GRIP domain-containing protein 8	2.86	4.62		KISS1	1.8	Metastasis-suppressor KiSS-1	3.19	5.45
CDIPT	1.71	CDP-diacylglycerol--inositol 3-phosphatidyltransferase	12.13	19.62		HIST1H2BC	1.8		2.45	4.18
DRAP1	1.71	Dr1-associated corepressor	62.27	100.71		IL36G	1.79	Interleukin-36 gamma	32.56	55.32
ROBO1	1.7	Roundabout homolog 1	2.35	3.8		AP1S2	1.79	AP-1 complex subunit sigma-2	2.7	4.59
RP11-356I2.2	1.69		2.34	3.72		GSTM4	1.79	Glutathione S-transferase Mu 4	1.81	3.07
IRX3	1.69	Iroquois-class homeodomain protein IRX-3	2.92	4.68		FKBP5	1.78	Peptidyl-prolyl cis-trans isomerase FKBP5	1.59	2.7
FAM129A	1.69	Protein Niban	3.37	5.37		MT1X	1.77	Metallothionein	227.97	381.71
CEACAM1	1.69	Carcinoembryonic antigen-related cell adhesion molecule 1	7.51	11.97		SCARF2	1.77	Scavenger receptor class F member 2	2.39	4.01
RAP2B	1.68	Ras-related protein Rap-2b	6.33	10.01		CCDC41	1.77	Coiled-coil domain-containing protein 41	1.53	2.57
RP6-65G23.3	1.68		2.79	4.43		MYOC	1.76	Myocilin	69.85	116.87
MAP3K8	1.68	Mitogen-activated protein kinase kinase kinase 8	4.94	7.84		PNP	1.76	Purine nucleoside phosphorylase	18.41	30.8
ABCC3	1.68	Canalicular multispecific organic anion transporter 2	6.99	11.15		CDIPT	1.76	CDP-diacylglycerol--inositol 3-phosphatidyltransferase	12.13	20.22
IRX1	1.68	Iroquois-class homeodomain protein IRX-1	5.05	7.99		GSTM2	1.76	Glutathione S-transferase Mu 2	2.53	4.23
TEAD1	1.66	Transcriptional enhancer factor TEF-1	3.24	5.1		RP4-639F20.1	1.76		1.55	2.59
PPARD	1.66	Peroxisome proliferator-activated receptor delta	16.3	25.51		ESF1	1.75	ESF1 homolog	6.53	10.79
OSMR	1.65	Oncostatin-M-specific receptor subunit beta	9.83	15.44		DCBLD2	1.75	Discoidin, CUB and LCCL domain-containing protein 2	5.28	8.77
GNB5	1.65	Guanine nucleotide-binding protein subunit beta-5	2	3.12		TGM5	1.75	Protein-glutamine gamma-glutamyltransferase 5	3.94	6.54
HIVEP2	1.65	Transcription factor HIVEP2	3.62	5.64		RNF24	1.75	RING finger protein 24	2.65	4.41
SP100	1.64	Nuclear autoantigen Sp-100	2.81	4.35		DNM1	1.75	Dynamin-1	2.58	4.28
MYO1B	1.64	Unconventional myosin-Ib	7.68	11.96		TAOK2	1.74	TAOK2 protein	8.73	14.4
B3GNT7	1.64	UDP-GlcNAc:betaGal beta-1,3-N-acetylglucosaminyltransferase 7	3.82	5.94		ROBO1	1.74	Roundabout homolog 1	2.35	3.88
MAZ	1.63	Myc-associated zinc finger protein	13.48	20.83		CX3CL1	1.74	Processed fractalkine	1.7	2.8
TJP1	1.62	Tight junction protein ZO-1	7.88	12.04		ARNTL2	1.74	Aryl hydrocarbon receptor nuclear translocator-like protein 2	1.54	2.54
SPRR3	1.62	Small proline-rich protein 3	58.67	90.43		STC2	1.73	Stanniocalcin-2	4.93	8.09
BTG1	1.62	Protein BTG1	37.59	57.23		MVP	1.72	Major vault protein	50.54	82.63
NFIL3	1.61	Nuclear factor interleukin-3-regulated protein	7.89	12		ADAM8	1.72	Disintegrin and metalloproteinase domain-containing protein 8	6.8	11.11
ESF1	1.61	ESF1 homolog	6.53	9.93		PLAGL1	1.72	Pleiomorphic adenoma gene-like 1	3.06	4.98
ARMCX3	1.61	Armadillo repeat-containing X-linked protein 3	6.21	9.5		IRS1	1.72	Insulin receptor substrate 1	2.27	3.7
NEDD4	1.61	E3 ubiquitin-protein ligase	2.15	3.28		RP11-552M11.4	1.72		1.72	2.8
BAMBI	1.6	BMP and activin membrane-bound inhibitor homolog	3.96	6.01		PKIB	1.71	cAMP-dependent protein kinase inhibitor beta	2.64	4.29
RP11-184E9.1	1.6		2.85	4.32		DHRS3	1.7	Short-chain dehydrogenase/reductase 3	8.37	13.48
RB1CC1	1.6	RB1-inducible coiled-coil protein 1	4.27	6.46		C16orf53	1.7		5.97	9.61
EIF5B	1.6	Eukaryotic translation initiation factor 5B	14.93	22.59		RAET1L	1.69	Retinoic acid early transcript 1L protein	8.15	13.09
NRN1	1.59	Neuritin	3.08	4.63		ARMCX3	1.69	Armadillo repeat-containing X-linked protein 3	6.21	9.98
RP11-549K20.1	1.59		12.57	18.83		RFX7	1.69	DNA-binding protein RFX7	4.6	7.38
C4orf43	1.59		3.75	5.64		CBWD1	1.69	COBW domain-containing protein 1	2	3.19
GTPBP1	1.59	GTP binding protein 1	7.31	10.98		GDPD3	1.68	Glycerophosphodiester phosphodiesterase domain-containing protein 3	3.09	4.94
CAB39	1.58	Calcium-binding protein 39	23.79	35.59		LRP4	1.68	Low-density lipoprotein receptor-related protein 4	2.58	4.11
MNT	1.58	Max-binding protein MNT	3.88	5.79		C14orf149	1.68		2.29	3.65
IFITM1	1.58	Interferon-induced transmembrane protein 1	80.42	120.24		TBC1D4	1.68	TBC1 domain family member 4	1.9	3.02
RELL1	1.57	RELT-like protein 1	3.08	4.58		TMEM219	1.67	Transmembrane protein 219	15.78	25.05
GS1-124K5.12	1.57		4.54	6.74		MGLL	1.67	Monoglyceride lipase	2.15	3.4
CDKN2AIP	1.57	CDKN2A-interacting protein	7.95	11.86		SLC38A1	1.66	Sodium-coupled neutral amino acid transporter 1	3.26	5.13
IDS	1.57	cDNA FLJ42669 fis, clone BRAMY2022168, highly similar to IDURONATE 2-SULFATASE (EC 3.1.6.13)	10.41	15.54		ATR	1.66	Serine/threonine-protein kinase ATR	1.88	2.95
FAM89A	1.57		5.96	8.87		AC007620.3	1.65		2.86	4.48
EMX2	1.57	Homeobox protein EMX2	4.21	6.25		KLF7	1.65	cDNA FLJ54523, highly similar to Krueppel-like factor 7	2.36	3.69
RCOR1	1.57	REST corepressor 1	8.06	11.91		PPIG	1.63	Peptidyl-prolyl cis-trans isomerase G	5.24	8.07
C16orf53	1.57		5.97	8.82		LOC678655	1.63		2.36	3.64
FEM1C	1.57	Protein fem-1 homolog C	4.02	5.97		FAM100B	1.62		13.72	21.17
PLAGL1	1.56	Pleiomorphic adenoma gene-like 1	3.06	4.52		HSPB8	1.62	Heat shock protein beta-8	4.84	7.43
MLF1IP	1.56	Centromere protein U	3.18	4.68		AXIN2	1.62	Axin-2	1.86	2.86
PNP	1.55	Purine nucleoside phosphorylase	18.41	27.15		FMNL2	1.61	Formin-like protein 2	12.15	18.6
REEP3	1.55	Receptor expression-enhancing protein 3	7.22	10.57		MAP4K5	1.61	Mitogen-activated protein kinase kinase kinase kinase 5	7.55	11.48
NOV	1.55	Protein NOV homolog	3.02	4.4		RP11-443P15.2	1.61		3.93	6
SERPINB1	1.54	Leukocyte elastase inhibitor	63.9	93.14		VMO1	1.61	Vitelline membrane outer layer protein 1 homolog	3.42	5.23
SLC38A1	1.54	Sodium-coupled neutral amino acid transporter 1	3.26	4.75		MLF1IP	1.61	Centromere protein U	3.18	4.85
ERO1L	1.54	ERO1-like protein alpha	20.12	29.25		DTWD1	1.61		2.84	4.35
LRP1	1.53	Low-density lipoprotein receptor-related protein 1 515 kDa subunit	30.99	44.89		PPP1R3B	1.61	Protein phosphatase 1 regulatory subunit 3B	2.74	4.18
MAP7D1	1.53	MAP7 domain-containing protein 1	25.34	36.83		SPRR1A	1.6	Cornifin-A	96.52	146.69
ZHX2	1.53	Zinc fingers and homeoboxes protein 2	4.76	6.9		ATP1B1	1.6	Sodium/potassium-transporting ATPase subunit beta-1	10.45	15.9
HMGA1	1.53	High mobility group protein HMG-I/HMG-Y	72.86	105.67		PLEK2	1.6	Pleckstrin-2	9.32	14.16
ABCC1	1.53	Multidrug resistance-associated protein 1	8.93	12.97		FAM203A	1.6	Protein FAM203A	3.59	5.43
STK38L	1.53	cDNA FLJ50384, highly similar to Serine/threonine-protein kinase 38-like (EC 2.7.11.1)	4.35	6.31		RP6-65G23.1	1.6		2.9	4.39
ANKLE2	1.52	Ankyrin repeat and LEM domain-containing protein 2	4.63	6.64		CYP26B1	1.6	Cytochrome P450 26B1	2.86	4.34
ACADVL	1.52	Very long-chain-specific acyl-CoA dehydrogenase, mitochondrial	81.45	116.97		PIM1	1.59	Serine/threonine-protein kinase pim-1	20.55	31.14
TTC9	1.52		15.51	22.24		FARSB	1.59	Phenylalanine--tRNA ligase beta subunit	9.56	14.38
ECE1	1.52	Endothelin-converting enzyme 1	6.72	9.69		FBXO27	1.59	F-box only protein 27	4.19	6.31
DUSP6	1.52	Dual-specificity protein phosphatase 6	13.33	19.16		NXPH4	1.58	Neurexophilin-4	9.28	13.92
SLCO4A1	1.51	Solute carrier organic anion transporter family member 4A1	9.89	14.11		SLC4A7	1.58	Sodium bicarbonate cotransporter 3	4.02	6.04
TMPRSS13	1.51	Transmembrane protease serine 13	3.11	4.42		SLFN5	1.57	cDNA FLJ52101	6.13	9.13
PIM3	1.51	Serine/threonine-protein kinase pim-3	35.34	50.31		BDH2	1.56	3-hydroxybutyrate dehydrogenase type 2	6.07	9
ARTN	1.51	Artemin	4.47	6.36		NSA2	1.55	Ribosome biogenesis protein NSA2 homolog	36.36	53.31
CPEB4	1.51	Cytoplasmic polyadenylation element-binding protein 4	3.16	4.54		AL450992.2	1.55		2.81	4.14
SLC41A1	1.5	Solute carrier family 41 member 1	6.27	8.9		TTC3	1.55	E3 ubiquitin-protein ligase TTC3	2.66	3.92
TMEM219	1.5	Transmembrane protein 219	15.78	22.46		SERPINF1	1.54	Pigment epithelium-derived factor	93.01	136.24
GABARAPL1	1.5	Gamma-aminobutyric acid receptor-associated protein-like 1	17.09	24.27		SOCS3	1.54	Suppressor of cytokine signaling 3	20.59	30.11
ODF3B	1.5		4.24	6.02		CBR1	1.54	Carbonyl reductase [NADPH] 1	16.59	24.21
FLNB	1.49	Filamin-B	16.11	22.65		SH3BP5	1.54	SH3 domain-binding protein 5	9.31	13.57
CD55	1.49	Complement decay-accelerating factor	49.04	69.09		SULF1	1.54	Extracellular sulfatase Sulf-1	6.93	10.15
LRRC8A	1.49	Leucine-rich repeat-containing protein 8A	16.68	23.54		PGLYRP3	1.54	Peptidoglycan recognition protein 3	5.45	7.99
RELT	1.49	Tumor necrosis factor receptor superfamily member 19L	3.05	4.3		PRRX2	1.54	Paired mesoderm homeobox protein 2	4.76	6.98
AGFG1	1.49	Arf-GAP domain and FG repeat-containing protein 1	10.36	14.64		EMX2OS	1.54		2.68	3.93
HR	1.49	Protein hairless	7.01	9.88		DNAJC10	1.53	DnaJ homolog subfamily C member 10	7.23	10.53
SLC12A7	1.49	Solute carrier family 12 member 7	7.4	10.46		MED13L	1.53	Mediator of RNA polymerase II transcription subunit 13-like	4.25	6.17
SLC25A28	1.49	Mitoferrin-2	12.83	18.02		SCRN1	1.52	Secernin 1, isoform CRA_a	5.58	8.09
CERS3	1.48	Ceramide synthase 3	3.01	4.2		RGS10	1.52	Regulator of G-protein signaling 10	5.52	7.97
ATP8B2	1.48	Probable phospholipid-transporting ATPase ID	4.6	6.43		ISG20	1.52	Interferon-stimulated gene 20 kDa protein	2.62	3.79
SLFN5	1.48	cDNA FLJ52101	6.13	8.57		RP11-356I2.2	1.52		2.34	3.37
ANKRD57	1.48		8.24	11.57		DSE	1.51	Dermatan-sulfate epimerase	8.39	12.07
ADAM17	1.48	Disintegrin and metalloproteinase domain-containing protein 17	6.42	8.97		BCLAF1	1.51	Bcl-2-associated transcription factor 1	6.84	9.84
NBPF10	1.47	Neuroblastoma breakpoint family member 10	6.22	8.64		KCNS3	1.51	Potassium voltage-gated channel subfamily S member 3	5.99	8.6
NLGN4X	1.47	Neuroligin-4, X-linked	2.83	3.95		FAM89A	1.51		5.96	8.56
MSTO1	1.47	Protein misato homolog 1	4.83	6.73		ATP11B	1.51	Probable phospholipid-transporting ATPase IF	5.35	7.65
CHIC2	1.47	Cysteine-rich hydrophobic domain 2 protein	7.78	10.8		NOL8	1.51	Nucleolar protein 8	4.85	6.92
ELL2	1.47	cDNA FLJ60736, highly similar to RNA polymerase II elongation factor ELL2	10.23	14.17		STK38L	1.51	cDNA FLJ50384, highly similar to Serine/threonine-protein kinase 38-like (EC 2.7.11.1)	4.35	6.22
MAPK6	1.47	Mitogen-activated protein kinase 6	10.54	14.58		FSCN1	1.5	Fascin	39.17	55.67
PPIG	1.46	Peptidyl-prolyl cis-trans isomerase G	5.24	7.23		DYNC1I2	1.5	Cytoplasmic dynein 1 intermediate chain 2	15.8	22.47
ARL5B	1.46	ADP-ribosylation factor-like protein 5B	3.27	4.51		ZNF770	1.5	Zinc finger protein 770	15.92	22.58
OXSR1	1.46	Serine/threonine-protein kinase OSR1	12.68	17.53		MLF1	1.5	Myeloid leukemia factor 1	2.89	4.13
ARHGEF40	1.45	Rho guanine nucleotide exchange factor 40	2.94	4.04		DDIT3	1.49	DNA damage-inducible transcript 3 protein	14.37	20.37
SHC1	1.45	SHC-transforming protein 1	40.54	55.68		NFIX	1.49	Nuclear factor 1	10.3	14.6
SAMD8	1.45	Sphingomyelin synthase-related protein 1	3.75	5.16		BTAF1	1.49	cDNA FLJ54397, highly similar to TATA-binding protein-associated factor 172 (EC 3.6.1.-)	7.27	10.3
WDR26	1.45	WD repeat-containing protein 26	4.27	5.86		ARMCX6	1.49	Protein ARMCX6	6.61	9.3
GOSR2	1.45	Golgi SNAP receptor complex member 2	10.41	14.29		SOX4	1.49	Transcription factor SOX-4	6.33	8.96
LIMS1	1.44	LIM and senescent cell antigen-like-containing domain protein 1	4.73	6.46		EMX2	1.49	Homeobox protein EMX2	4.21	5.97
CD40	1.44	Tumor necrosis factor receptor superfamily member 5	3.69	5.01		DSG3	1.48	Desmoglein-3	144.86	202.8
LAMB2	1.44	Laminin subunit beta-2	16.74	22.75		EHD4	1.48	EH domain-containing protein 4	10.06	14.17
PVRL2	1.44	Poliovirus receptor-related protein 2	19.11	26.15		AC145212.1	1.48		4.37	6.13
ELL	1.44	RNA polymerase II elongation factor ELL	6.61	9.02		SORD	1.48	Sorbitol dehydrogenase	4.18	5.86
KDM5C	1.44	Lysine-specific demethylase 5C	13.43	18.34		RGPD8	1.48	RANBP2-like and GRIP domain-containing protein 8	2.86	4.03
LYN	1.44	Tyrosine-protein kinase Lyn	11.9	16.16		SP100	1.48	Nuclear autoantigen Sp-100	2.81	3.97
ST3GAL1	1.44	CMP-N-acetylneuraminate-beta-galactosamide-alpha-2,3-sialyltransferase 1	5.81	7.93		TXN	1.47	Thioredoxin	227.96	317.48
PRNP	1.43	Major prion protein	122.75	166.37		MSN	1.47	Moesin	56.18	78.37
SRSF5	1.43	Serine/arginine-rich-splicing factor 5	34.55	46.93		TGM2	1.47	Protein-glutamine gamma-glutamyltransferase 2	34.34	47.86
MARCH7	1.43	cDNA FLJ52435, highly similar to Homo sapiens membrane-associated ring finger (C3HC4) 7 (MARCH7), mRNA	13.28	17.96		CDKN2AIP	1.47	CDKN2A-interacting protein	7.95	11.07
NOTCH2	1.43	Neurogenic locus notch homolog protein 2	8.82	11.91		ANXA1	1.46	Annexin A1	154.48	214.4
SLC22A17	1.43	Solute carrier family 22 member 17	7.7	10.37		NPM1	1.46	Nucleophosmin	104.97	145.51
FLNA	1.43	Filamin-A	63.78	86.5		CD59	1.46	CD59 glycoprotein	55.28	76.44
PIEZO1	1.42	Piezo-type mechanosensitive ion channel component 1	13.08	17.57		KTN1	1.46	Kinectin	8.39	11.62
USP36	1.42	Ubiquitin carboxyl-terminal hydrolase 36	7.73	10.4		WDYHV1	1.46	cDNA FLJ51795	2.88	3.97
MBOAT2	1.42	Lysophospholipid acyltransferase 2	4.79	6.43		GRB7	1.45	Growth factor receptor-bound protein 7	11.99	16.48
CRIM1	1.41	Processed cysteine-rich motor neuron 1 protein	18.78	25.11		EIF2A	1.45	cDNA FLJ57962, highly similar to Homo sapiens eukaryotic translation initiation factor (eIF) 2A (eIF2A), mRNA	10.72	14.73
C9orf25	1.41		6.34	8.47		C6orf192	1.45		3.76	5.18
TCEAL3	1.41	Transcription elongation factor A protein-like 3	5.58	7.46		ME1	1.45	Malic enzyme	3.68	5.06
USP6NL	1.41	USP6 N-terminal-like protein	5.16	6.9		SRSF10	1.45	Serine/arginine-rich splicing factor 10	3.48	4.78
PDLIM5	1.41	PDZ and LIM domain protein 5	7.19	9.61		ARL5B	1.45	ADP-ribosylation factor-like protein 5B	3.27	4.5
NRIP1	1.41	Nuclear receptor-interacting protein 1	3.68	4.91		TUBGCP5	1.45	Gamma-tubulin complex component 5	2.96	4.09
MLL5	1.41	Histone-lysine N-methyltransferase MLL5	4.38	5.83		DDX21	1.44	Nucleolar RNA helicase 2	37.17	50.73
PIGA	1.41	Phosphatidylinositol glycan, class A (Paroxysmal nocturnal hemoglobinuria), isoform CRA_b	3.43	4.56		PLEC	1.44	Plectin	35.77	49.01
LMAN1	1.41	Protein ERGIC-53	24.87	33.33		HNRPDL	1.44	Heterogeneous nuclear ribonucleoprotein D-like	25.6	35.06
JUP	1.41	Junction plakoglobin	211.79	282.68		ANGPTL4	1.44	Angiopoietin-related protein 4	23.3	31.78
UBE2H	1.41	Ubiquitin-conjugating enzyme E2H (UBC8 homolog, yeast), isoform CRA_c	21.26	28.38		GPR110	1.44	Probable G-protein coupled receptor 110	6.85	9.37
CD44	1.4	CD44 antigen	41.12	54.66		PNO1	1.44	RNA-binding protein PNO1	4.77	6.52
YWHAZ	1.4	14-3-3 protein zeta/delta	106.55	141.37		MAGOHB	1.44	Protein mago nashi homolog 2	3.45	4.73
MPRIP	1.4	Myosin phosphatase Rho-interacting protein	12.82	16.95		ZNF841	1.44	Zinc finger protein 841	3.47	4.74
FAM57A	1.4	Protein FAM57A	9.93	13.17		FAM57A	1.43	Protein FAM57A	9.93	13.49
RP11-793H13.8	1.4		6.55	8.67		CCBL2	1.43	Kynurenine--oxoglutarate transaminase 3	9.06	12.31
BEX4	1.39	Protein BEX4	15.19	19.94		RCOR1	1.43	REST corepressor 1	8.06	10.9
TMF1	1.39	TATA element modulatory factor	5.72	7.51		REEP3	1.43	Receptor expression-enhancing protein 3	7.22	9.81
GGT7	1.39	Gamma-glutamyltransferase 7	6.31	8.33		SNAPC1	1.43	snRNA-activating protein complex subunit 1	6.12	8.31
NSA2	1.39	Ribosome biogenesis protein NSA2 homolog	36.36	47.76		SLC29A1	1.43	Solute carrier family 29 (Nucleoside transporters), member 1, isoform CRA_b	4.31	5.84
TP53BP2	1.39	Apoptosis-stimulating of p53 protein 2	4.96	6.53		SP110	1.43	Sp110 nuclear body protein	2.83	3.85
RAB11FIP1	1.38	Rab11 family-interacting protein 1	10.92	14.21		FLNB	1.42	Filamin-B	16.11	21.65
C11orf68	1.38		14.01	18.25		TNFRSF21	1.42	Tumor necrosis factor receptor superfamily member 21	13.75	18.59
NSRP1	1.38	Nuclear speckle splicing regulatory protein 1	11.29	14.78		LARS	1.42	cDNA FLJ58157, highly similar to Leucyl-tRNA synthetase, cytoplasmic (EC 6.1.1.4)	11.15	15.01
GNA15	1.38	Guanine nucleotide-binding protein subunit alpha-15	26.63	34.83		TRIB1	1.42	Tribbles homolog 1	8.09	10.89
DHRS9	1.37	Dehydrogenase/reductase SDR family member 9	18.61	24.22		NPAS2	1.42	Neuronal PAS domain-containing protein 2	5.33	7.17
PATL1	1.37	Protein PAT1 homolog 1	8.48	10.98		MSTO1	1.42	Protein misato homolog 1	4.83	6.5
CDH3	1.37	Cadherin-3	21.19	27.44		MLL5	1.42	Histone-lysine N-methyltransferase MLL5	4.38	5.91
METTL22	1.37	Methyltransferase-like protein 22	5.5	7.11		PMS2P1	1.42	Putative postmeiotic segregation increased 2-like protein 1	4.07	5.47
RELA	1.37	Transcription factor p65	17.55	22.78		WWOX	1.42	WW domain-containing oxidoreductase	3.72	5.02
ITPKC	1.37	Inositol-trisphosphate 3-kinase C	21.35	27.73		NRIP1	1.42	Nuclear receptor-interacting protein 1	3.68	4.97
CORO1C	1.37	Coronin-1C	16.6	21.63		MYOF	1.41	Myoferlin	30.45	40.71
MSI2	1.37	cDNA FLJ56904, highly similar to RNA-binding protein Musashi homolog 2	6.17	7.99		GOLGA4	1.41	Golgin subfamily A member 4	8.86	11.83
VASP	1.37	Vasodilator-stimulated phosphoprotein	31.8	41.21		MED1	1.41	Mediator of RNA polymerase II transcription subunit 1	5.81	7.78
ZNF212	1.37	Zinc finger protein 212	5.61	7.29		ANO6	1.41	Anoctamin-6	5.57	7.46
TIMM23B	1.36	Putative mitochondrial import inner membrane translocase subunit Tim23B	10.52	13.49		TMEM154	1.41	Transmembrane protein 154	3.48	4.64
FARSB	1.36	Phenylalanine--tRNA ligase beta subunit	9.56	12.34		IL28RA	1.41	Interleukin-28 receptor subunit alpha	3.03	4.07
PLXND1	1.36	Plexin-D1	3.78	4.84		NDUFAF2	1.4	Mimitin, mitochondrial	19.51	25.84
PTGFRN	1.36	Prostaglandin F2 receptor negative regulator	20.76	26.69		UPP1	1.4	cDNA FLJ60728, highly similar to Uridine phosphorylase 1 (EC 2.4.2.3)	9.54	12.72
NFIX	1.36	Nuclear factor 1	10.3	13.26		TJP1	1.4	Tight junction protein ZO-1	7.88	10.44
SPRED1	1.36	Sprouty-related, EVH1 domain-containing protein 1	5.56	7.15		ZCCHC6	1.4	Terminal uridylyltransferase 7	4.95	6.56
RTKN	1.36	Rhotekin	5.14	6.61		OFD1	1.4	Oral-facial-digital syndrome 1 protein	4.42	5.89
CAPN2	1.36	Calpain-2 catalytic subunit	34.94	44.92		PXK	1.4	PX domain-containing protein kinase-like protein	3.41	4.53
SERPINF1	1.36	Pigment epithelium-derived factor	93.01	119.94		PTMA	1.39	Prothymosin alpha	119.99	158.76
IFT57	1.35	Intraflagellar transport protein 57 homolog	7.26	9.29		BTG1	1.39	Protein BTG1	37.59	49.65
CDKN1A	1.35	Cyclin-dependent kinase inhibitor 1	70.34	90.39		DARS	1.39	Aspartate--tRNA ligase, cytoplasmic	17.33	22.86
RABGGTB	1.35	Rab geranylgeranyltransferase, beta subunit, isoform CRA_a	10.01	12.8		GJB4	1.39	Gap junction beta-4 protein	14.51	19.18
SRC	1.35	Proto-oncogene tyrosine-protein kinase Src	8.92	11.42		SLC16A1	1.39	Monocarboxylate transporter 1	12.05	15.83
UBE2D1	1.35	Ubiquitin-conjugating enzyme E2 D1	9.1	11.57		MEF2A	1.39	Myocyte-specific enhancer factor 2A	11.12	14.7
H1FX	1.34	Histone H1x	29.16	36.87		RABGGTB	1.39	Rab geranylgeranyltransferase, beta subunit, isoform CRA_a	10.01	13.22
NAGA	1.34	Alpha-N-acetylgalactosaminidase	5.29	6.7		SSFA2	1.39	Sperm-specific antigen 2	8.4	11.04
RAB5A	1.34	cDNA FLJ51867, highly similar to Ras-related protein Rab-5A	14.14	17.91		IFT57	1.39	Intraflagellar transport protein 57 homolog	7.26	9.56
PNN	1.33	Pinin	27.62	34.67		KIAA0247	1.39	Uncharacterized protein KIAA0247	7.23	9.51
NFKBIE	1.33	NF-kappa-B inhibitor epsilon	4.62	5.82		DIO2	1.39	Iodothyronine deiodinase	6.99	9.2
PPP2CA	1.33	Serine/threonine-protein phosphatase	14.79	18.61		NBPF10	1.39	Neuroblastoma breakpoint family member 10	6.22	8.19
IRF2BPL	1.33	Interferon regulatory factor 2-binding protein-like	11.64	14.67		MAF	1.39	Transcription factor Maf	5.42	7.14
NPC1	1.33	Niemann-Pick C1 protein	22.47	28.29		DNAJB4	1.39	DnaJ homolog subfamily B member 4	3.34	4.42
BDH2	1.32	3-hydroxybutyrate dehydrogenase type 2	6.07	7.55		CYCS	1.38	Cytochrome c	26.88	35.26
ARHGAP23	1.32	Rho GTPase-activating protein 23	30.15	37.63		BCL6	1.38	B-cell lymphoma 6 protein	14.52	19.06
EDEM1	1.32	cDNA FLJ51559, highly similar to ER degradation-enhancingalpha-mannosidase-like 1	11.84	14.71		RPS6KA3	1.38	Ribosomal protein S6 kinase alpha-3	9.59	12.55
EIF2A	1.32	cDNA FLJ57962, highly similar to Homo sapiens eukaryotic translation initiation factor (eIF) 2A (eIF2A), mRNA	10.72	13.39		NLRP1 (17 5402747..5487832)	1.38		7.56	9.91
CIR1	1.32	Corepressor interacting with RBPJ 1	7.54	9.43		SPRED1	1.38	Sprouty-related, EVH1 domain-containing protein 1	5.56	7.3
CFLAR	1.32	CASP8 and FADD-like apoptosis regulator subunit p43	8.98	11.26		FEM1C	1.38	Protein fem-1 homolog C	4.02	5.25
TFE3	1.32	Transcription factor E3	14.44	18.05		ATE1	1.38	cDNA FLJ42678 fis, clone BRAMY2038887, highly similar to Arginyl-tRNA--protein transferase 1 (EC 2.3.2.8)	3.27	4.28
TGIF1	1.32	TGFB-induced factor (TALE family homeobox), isoform CRA_c	6.5	8.11		C6orf48	1.37		27.11	35.34
CDCP1	1.32	CUB domain-containing protein 1	17.72	22.02		WWTR1	1.37	WW domain-containing transcription regulator protein 1	11.42	14.83
YPEL5	1.32	Protein yippee-like 5	25.39	31.63		CD47	1.37	Leukocyte surface antigen CD47	8.13	10.57
ZFAND3	1.31	AN1-type zinc finger protein 3	15.7	19.38		NUDT2	1.37	Bis(5'-nucleosyl)-tetraphosphatase [asymmetrical]	7.64	9.95
GMPS	1.31	GMP synthase [glutamine-hydrolyzing]	5.84	7.27		PTEN	1.37	Phosphatidylinositol 3,4,5-trisphosphate 3-phosphatase and dual-specificity protein phosphatase PTEN	6.89	8.98
AFF4	1.31	AF4/FMR2 family member 4	8.81	10.94		C12orf35	1.37		5.47	7.12
CITED2	1.31	Cbp/p300-interacting transactivator 2	32.21	39.94		NAGA	1.37	Alpha-N-acetylgalactosaminidase	5.29	6.88
ARL16	1.31	ADP-ribosylation factor-like protein 16	13.16	16.28		LIMS1	1.37	LIM and senescent cell antigen-like-containing domain protein 1	4.73	6.16
NFATC4	1.31	Nuclear factor of-activated T-cells, cytoplasmic 4	6.56	8.12		RB1CC1	1.37	RB1-inducible coiled-coil protein 1	4.27	5.55
STMN3	1.31	Stathmin	8.71	10.8		BAMBI	1.37	BMP and activin membrane-bound inhibitor homolog	3.96	5.13
DDX5	1.31	cDNA FLJ59339, highly similar to Probable ATP-dependent RNA helicase DDX5 (EC 3.6.1.-)	147.08	182.85		GPSM1	1.37	G-protein-signaling modulator 1	3.46	4.5
SULF2	1.3	Sulfatase 2, isoform CRA_b	17.17	21.06		GJA1	1.36	Gap junction alpha-1 protein	243.39	312.81
TAF1D	1.3	TATA box-binding protein-associated factor RNA polymerase I subunit D	6.99	8.57		TUBB2A	1.36	Tubulin beta-2A chain	58.91	75.87
MORF4L2	1.3	Mortality factor 4-like protein 2	36.47	44.82		MMP10	1.36	Stromelysin-2	29.96	38.59
ANO6	1.3	Anoctamin-6	5.57	6.89		SRP72	1.36	Signal recognition particle 72 kDa protein	22.74	29.38
WASL	1.3	Neural Wiskott-Aldrich syndrome protein	13.94	17.15		ERRFI1	1.36	ERBB receptor feedback inhibitor 1	14.79	19.06
PDP1	1.3	[Pyruvate dehydrogenase [acetyl-transferring]]-phosphatase 1, mitochondrial	10.31	12.65		EHD3	1.36	EH domain-containing protein 3	13.48	17.36
B3GNT2	1.3	UDP-GlcNAc:betaGal beta-1,3-N-acetylglucosaminyltransferase 2	8.2	10.08		ARL16	1.36	ADP-ribosylation factor-like protein 16	13.16	16.98
ARL8B	1.3	ADP-ribosylation factor-like protein 8B	30.76	37.7		KRR1	1.36	KRR1 small subunit processome component homolog	7.79	10.08
FSCN1	1.3	Fascin	39.17	48.16		FERMT1	1.36	Fermitin family homolog 1	6.92	8.95
PEA15	1.3	cDNA FLJ38560 fis, clone HCHON2003642, highly similar to Astrocytic phosphoprotein PEA-15	88.63	109.5		PNPT1	1.36	Polyribonucleotide nucleotidyltransferase 1, mitochondrial	6.91	8.9
MED1	1.3	Mediator of RNA polymerase II transcription subunit 1	5.81	7.17		CTTNBP2NL	1.36	CTTNBP2 N-terminal-like protein	4.7	6.06
ARHGEF2	1.29	Rho guanine nucleotide exchange factor 2	6.42	7.83		EPM2AIP1	1.36	EPM2A-interacting protein 1	4.01	5.17
CACHD1	1.29	VWFA and cache domain-containing protein 1	6.11	7.47		FRMD4B	1.36	FERM domain-containing protein 4B	4.01	5.16
SRPK1	1.29	cDNA FLJ58405, highly similar to Serine/threonine-protein kinase SRPK1 (EC 2.7.11.1)	7.86	9.58		YWHAZ	1.35	14-3-3 protein zeta/delta	106.55	136.64
FBLN2	1.29	Fibulin-2	7.2	8.81		SMAD3	1.35	Mothers against decapentaplegic homolog 3	20.45	26.25
REXO1	1.29	RNA exonuclease 1 homolog	6	7.36		SSB	1.35	Lupus La protein	19.6	25.16
DPP9	1.29	Dipeptidyl peptidase 9	14.78	18.09		SNX9	1.35	cDNA FLJ45417 fis, clone BRHIP3033811, highly similar to Sorting nexin-9	16.19	20.69
DOM3Z	1.29	Protein Dom3Z	6.99	8.5		GOSR2	1.35	Golgi SNAP receptor complex member 2	10.41	13.3
YES1	1.29	Tyrosine-protein kinase Yes	11.48	13.97		CLDND1	1.35	Claudin domain-containing protein 1	9.32	11.91
FUBP1	1.29	Far upstream element-binding protein 1	13.78	16.78		RAP2B	1.35	Ras-related protein Rap-2b	6.33	8.09
DARS	1.29	Aspartate--tRNA ligase, cytoplasmic	17.33	21.13		MTRR	1.35	Methionine synthase reductase	4.96	6.36
PIGR	1.28	Polymeric immunoglobulin receptor	9.22	11.18		DMTF1	1.35	Cyclin D binding myb-like transcription factor 1, isoform CRA_a	4.9	6.26
SRSF4	1.28	Serine/arginine-rich-splicing factor 4	28.68	34.59		GABBR1	1.35	Gamma-aminobutyric acid type B receptor subunit 1	4.45	5.69
TRIM4	1.28	Tripartite motif-containing protein 4	7.14	8.65		DIABLO	1.35	Diablo homolog, mitochondrial	4.12	5.29
SASH1	1.28		8.18	9.89		FAM208B	1.35		3.99	5.12
CIRBP	1.28	Cold-inducible RNA-binding protein	53.4	64.54		ACADVL	1.34	Very long-chain-specific acyl-CoA dehydrogenase, mitochondrial	81.45	103.25
DNM1L	1.28	cDNA FLJ59840, highly similar to Dynamin-1-like protein (EC 3.6.5.5)	6.77	8.18		IPO7	1.34	Importin-7	19.66	25.05
PPP6R1	1.28	Serine/threonine-protein phosphatase 6 regulatory subunit 1	19.17	23.25		MARCH7	1.34	cDNA FLJ52435, highly similar to Homo sapiens membrane-associated ring finger (C3HC4) 7 (MARCH7), mRNA	13.28	16.86
PLA2G4A	1.28	Cytosolic phospholipase A2	37.25	45.17		IL13RA1	1.34	Interleukin-13 receptor subunit alpha-1	12.97	16.47
CD47	1.27	Leukocyte surface antigen CD47	8.13	9.81		GALNT5	1.34	Polypeptide N-acetylgalactosaminyltransferase 5	12.89	16.37
AC007283.5	1.27		18.83	22.61		GOLIM4	1.34	Golgi integral membrane protein 4	7.93	10.06
PMAIP1	1.27	Phorbol-12-myristate-13-acetate-induced protein 1	10.73	12.89		CHIC2	1.34	Cysteine-rich hydrophobic domain 2 protein	7.78	9.87
SLC3A2	1.27	4F2 cell-surface antigen heavy chain	49.76	59.56		BIN1	1.34	Myc box-dependent-interacting protein 1	6.49	8.28
CHMP2B	1.27	Charged multivesicular body protein 2b	14.2	17.09		MORC3	1.34	MORC family CW-type zinc finger protein 3	5.54	7.02
WDR1	1.27	WD repeat-containing protein 1	48.13	57.88		ZFAND1	1.34	AN1-type zinc finger protein 1	5.46	6.93
DCTN1	1.26	Dynactin subunit 1	8.35	9.97		NT5C3	1.34	Cytosolic 5'-nucleotidase 3	4.68	5.94
EMP2	1.26	Epithelial membrane protein 2	10.01	11.96		AGPAT5	1.34	1-acyl-sn-glycerol-3-phosphate acyltransferase epsilon	4.36	5.53
CSNK2A2	1.26	Casein kinase II subunit alpha'	12.39	14.76		PRNP	1.33	Major prion protein	122.75	154.62
ADCY3	1.26	Adenylate cyclase type 3	7.33	8.76		EIF4A2	1.33	Eukaryotic initiation factor 4A-II	54.88	69.06
PCYT1A	1.26	cDNA FLJ53135, highly similar to Choline-phosphate cytidylyltransferase A (EC 2.7.7.15)	12.22	14.58		SHC1	1.33	SHC-transforming protein 1	40.54	51.26
FURIN	1.26	Furin	22.5	26.76		GAS5	1.33		39.29	49.46
RAP1B	1.26	cDNA FLJ51696, highly similar to Ras-related protein Rap-1b	20.11	23.92		EIF2S3	1.33	Eukaryotic translation initiation factor 2 subunit 3	31.64	40.01
ATF4	1.26	Cyclic AMP-dependent transcription factor ATF-4	83.18	99.45		CAST	1.33	cDNA FLJ56102, highly similar to Homo sapiens calpastatin (CAST), transcript variant 8, mRNA	30.31	38.22
NUP98	1.26	Nuclear pore complex protein Nup98-Nup96	10.73	12.8		LMO7	1.33	LIM domain only protein 7	25.02	31.45
SEPT10	1.25	Septin-10	12.83	15.12		CAB39	1.33	Calcium-binding protein 39	23.79	30.03
IL4R	1.25	Soluble interleukin-4 receptor subunit alpha	32.62	38.64		PAICS	1.33	Phosphoribosylaminoimidazole carboxylase, phosphoribosylaminoimidazole succinocarboxamide synthetase, isoform CRA_b	21.55	27.17
GJB2	1.25	Gap junction beta-2 protein	232.6	274.28		SQLE	1.33	Squalene monooxygenase	15.52	19.63
TRIM8	1.25	Probable E3 ubiquitin-protein ligase TRIM8	24.6	29.07		KLF6	1.33	Krueppel-like factor 6	14.08	17.75
CSNK1A1	1.24	Casein kinase I isoform alpha	34.41	40.23		TIMM23B	1.33	Putative mitochondrial import inner membrane translocase subunit Tim23B	10.52	13.32
AC024270.1	1.24		15.69	18.36		ELL2	1.33	cDNA FLJ60736, highly similar to RNA polymerase II elongation factor ELL2	10.23	12.94
EFNB1	1.24	Ephrin-B1	16	18.85		EMP2	1.33	Epithelial membrane protein 2	10.01	12.68
SRP72	1.24	Signal recognition particle 72 kDa protein	22.74	26.82		STMN3	1.33	Stathmin	8.71	10.99
SLU7	1.24	Pre-mRNA-splicing factor SLU7	11.29	13.22		DENND2C	1.33		5.87	7.4
TAB2	1.24	cDNA FLJ57993, highly similar to Mitogen-activated protein kinase kinase kinase7-interacting protein 2	10.03	11.72		SIAH1	1.33	E3 ubiquitin-protein ligase SIAH1	5.05	6.36
LIMA1	1.24	LIM domain and actin-binding protein 1	25.99	30.53		P4HA2	1.33	Prolyl 4-hydroxylase subunit alpha-2	4.68	5.91
WSB1	1.24	WD repeat and SOCS box-containing protein 1	21.51	25.24		BAIAP2L1 (7 97920962..98030380)	1.33		4.59	5.78
PLCD3	1.23	1-phosphatidylinositol 4,5-bisphosphate phosphodiesterase delta-3	19.98	23.18		ST5	1.33	Suppression of tumorigenicity 5 protein	4.44	5.61
UBE2D3	1.23	Ubiquitin-conjugating enzyme E2 D3	30.32	35.45		S100A16	1.32	Protein S100-A16	123.32	154.76
CNBP	1.23	Cellular nucleic acid-binding protein	140.16	162.38		LIMA1	1.32	LIM domain and actin-binding protein 1	25.99	32.55
UBE2B	1.22	Ubiquitin-conjugating enzyme E2 B	15.06	17.34		ZRANB2	1.32	Zinc finger Ran-binding domain-containing protein 2	15.96	19.93
RNF11	1.22	RING finger protein 11	27.42	31.74		RBM25	1.32	RNA-binding protein 25	13.88	17.37
SLC7A1	1.22	High affinity cationic amino acid transporter 1	13.2	15.28		NQO2	1.32	Ribosyldihydronicotinamide dehydrogenase [quinone]	10.45	13.07
IER2	1.22	Immediate early response gene 2 protein	54.43	62.89		CCNL1	1.32	Cyclin-L1	9.48	11.91
IFNGR2	1.22	Interferon gamma receptor 2	27.17	31.24		TCERG1	1.32	Transcription elongation regulator 1	7.03	8.77
TMEM184B	1.22	Transmembrane protein 184B	13.67	15.72		TGS1	1.32	Trimethylguanosine synthase	5.69	7.13
TUBB2A	1.21	Tubulin beta-2A chain	58.91	67.61		FASTKD2	1.32	FAST kinase domain-containing protein 2	5.35	6.71
TXN	1.21	Thioredoxin	227.96	260.93		DIMT1	1.32	Probable dimethyladenosine transferase	5.14	6.45
TAP1	1.21	Antigen peptide transporter 1	23.53	26.87		KCNK15	1.32	Potassium channel subfamily K member 15	4.68	5.86
HNRNPC	1.21	cDNA FLJ52975, highly similar to Heterogeneous nuclear ribonucleoproteins C	55.15	63.1		DDX5	1.31	cDNA FLJ59339, highly similar to Probable ATP-dependent RNA helicase DDX5 (EC 3.6.1.-)	147.08	182.86
MAP2K3	1.21	Dual-specificity mitogen-activated protein kinase kinase 3	21.15	24.11		FUS	1.31	RNA-binding protein FUS	66.26	82.6
BCAS2	1.21	Pre-mRNA-splicing factor SPF27	29.74	34.03		VMP1	1.31	Vacuole membrane protein 1	41.13	51.23
ACTR3	1.21	cDNA, FLJ79295, highly similar to Actin-like protein 3	16.1	18.42		NOP58	1.31	Nucleolar protein 58	18.95	23.45
NDUFS5	1.2	NADH dehydrogenase [ubiquinone] iron-sulfur protein 5	122.46	138.99		SLMO2	1.31	Protein slowmo homolog 2	17.29	21.42
CTSF	1.2	Cathepsin F	17.35	19.76		IARS	1.31	Isoleucine-tRNA synthetase, isoform CRA_d	16.35	20.33
DKK3	1.2	Dickkopf-related protein 3	45.59	51.68		NAT10	1.31	N-acetyltransferase 10	15.2	18.93
SYF2	1.2	Pre-mRNA-splicing factor SYF2	13.99	15.81		MGEA5	1.31	Protein O-GlcNAcase	15.12	18.77
PLBD1	1.2	Phospholipase B-like 1	14.4	16.34		DNTTIP2	1.31	Deoxynucleotidyltransferase terminal-interacting protein 2	10.98	13.62
PIP5K1A	1.2	Phosphatidylinositol-4-phosphate 5-kinase, type I, alpha	13.51	15.32		RHOB	1.31	Rho-related GTP-binding protein RhoB	10.29	12.8
MALL	1.2	MAL-like protein	99.45	113.08		FCGRT	1.31	IgG receptor FcRn large subunit p51	10.27	12.76
MMP14	1.2	Matrix metalloproteinase-14	77.5	88		VAV2	1.31	Guanine nucleotide exchange factor VAV2	10.11	12.59
SQSTM1	1.2	Sequestosome-1	91.98	104.55		ABCC1	1.31	Multidrug resistance-associated protein 1	8.93	11.13
RAD21	1.2	Double-strand-break repair protein rad21 homolog	14.28	16.14		ITGA2	1.31	Integrin alpha-2	8.87	11.03
STAT3	1.2	Signal transducer and activator of transcription 3	42.98	48.92		PNISR	1.31	Arginine/serine-rich protein PNISR	7.27	9.05
RAD23B	1.19	UV excision repair protein RAD23 homolog B	39.03	43.86		RP11-793H13.8	1.31		6.55	8.16
MAP2K4	1.19	Dual-specificity mitogen-activated protein kinase kinase 4	13.03	14.66		RRN3	1.31	cDNA FLJ52380, highly similar to RNA polymerase I-specific transcriptioninitiation factor RRN3	6.56	8.12
HNRNPR	1.19	Heterogeneous nuclear ribonucleoprotein R	16.34	18.43		NPIPP1	1.31	Protein NPIPP1	5.8	7.24
BCL3	1.19	B-cell lymphoma 3 protein	22.49	25.28		TM2D1	1.31	TM2 domain-containing protein 1	5.41	6.74
UBA1	1.19	Ubiquitin-like modifier-activating enzyme 1	38.25	43.06		EIF2S2	1.3	Eukaryotic translation initiation factor 2 subunit 2	32.72	40.24
SUN2	1.19	SUN domain-containing protein 2	20.67	23.31		MAPRE1	1.3	Microtubule-associated protein RP/EB family member 1	26.82	33.11
SEPT2	1.19	Septin-2	31.17	34.99		DPM1	1.3	Dolichol-phosphate mannosyltransferase	25.61	31.55
SLMO2	1.19	Protein slowmo homolog 2	17.29	19.42		EPHX1	1.3	Epoxide hydrolase 1, microsomal (Xenobiotic)	17.64	21.82
SCEL	1.18	Sciellin	43.9	48.83		OAT	1.3	Ornithine aminotransferase, mitochondrial	15.72	19.33
TOP1	1.18	DNA topoisomerase 1	35.94	40.03		SEPT10	1.3	Septin-10	12.83	15.79
RRBP1	1.18	Ribosome binding protein 1 homolog 180kDa (Dog)	42.46	47.29		SEC62	1.3	Translocation protein SEC62	12.05	14.83
TRIP12	1.18	Probable E3 ubiquitin-protein ligase TRIP12	15.68	17.44		ABCE1	1.3	ATP-binding cassette sub-family E member 1	11.76	14.44
DDX39B	1.18	cDNA FLJ54033, highly similar to Spliceosome RNA helicase Bat1 (EC 3.6.1.-)	33.93	37.85		C1RL	1.3	Complement C1r subcomponent-like protein	10.52	12.96
PPP2CB	1.18	Serine/threonine-protein phosphatase	18.71	20.78		ANKRD57	1.3		8.24	10.19
KDSR	1.18	3-ketodihydrosphingosine reductase	21.77	24.41		UFL1	1.3	E3 UFM1-protein ligase 1	7.44	9.16
AP2B1	1.18	AP-2 complex subunit beta	19.06	21.34		MORF4L2	1.29	Mortality factor 4-like protein 2	36.47	44.72
BET1L	1.17	BET1-like protein	15.14	16.76		NAP1L1	1.29	cDNA FLJ30458 fis, clone BRACE2009421, highly similar to NUCLEOSOME ASSEMBLY PROTEIN 1-LIKE 1	20.44	24.93
HIGD1A	1.17	HIG1 domain family member 1A	41.97	46.33		PPARD	1.29	Peroxisome proliferator-activated receptor delta	16.3	19.98
USP7	1.17	Ubiquitin carboxyl-terminal hydrolase	20.69	22.83		OGT	1.29	UDP-N-acetylglucosamine--peptide N-acetylglucosaminyltransferase 110 kDa subunit	15.71	19.22
SF1	1.17	Splicing factor 1	36.17	39.93		RPF2	1.29	Ribosome production factor 2 homolog	11.95	14.59
RAB2A	1.17	Ras-related protein Rab-2A	17.24	19.01		COPS2	1.29	COP9 signalosome complex subunit 2	11.1	13.62
PJA2	1.17	E3 ubiquitin-protein ligase Praja-2	15.97	17.6		SNHG12	1.29		9.06	11.09
DDX42	1.17	ATP-dependent RNA helicase DDX42	37.92	41.78		TRIM4	1.29	Tripartite motif-containing protein 4	7.14	8.74
YME1L1	1.16	ATP-dependent zinc metalloprotease FtsH B	23.22	25.55		EEF1E1	1.29	Eukaryotic translation elongation factor 1 epsilon-1	6.76	8.26
CAP1	1.16	Adenylyl cyclase-associated protein 1	70.46	77.47		SLC41A1	1.29	Solute carrier family 41 member 1	6.27	7.71
UBQLN1	1.16	Ubiquilin-1	19.04	20.86		TCEAL3	1.29	Transcription elongation factor A protein-like 3	5.58	6.85
PSMD3	1.16	cDNA FLJ54148, highly similar to 26S proteasome non-ATPase regulatory subunit 3	27.36	29.91		MALAT1	1.28		90.66	110.39
TMEM50A	1.16	Transmembrane protein 50A	24.43	26.89		CSNK1E	1.28	Casein kinase I isoform epsilon	25.67	31.14
UBE2D2	1.16	Ubiquitin-conjugating enzyme E2 D2	21.8	23.98		ARGLU1	1.28	Arginine and glutamate-rich protein 1	22.71	27.63
PRKAR1A	1.16	cAMP-dependent protein kinase type I-alpha regulatory subunit	46.34	51.05		CDH3	1.28	Cadherin-3	21.19	25.77
IL1RN	1.16	Interleukin-1 receptor antagonist protein	123.96	135.61		FBLIM1	1.28	Filamin-binding LIM protein 1	16.85	20.46
DNAJA2	1.16	DnaJ homolog subfamily A member 2	29.65	32.53		MRPL24	1.28	39S ribosomal protein L24, mitochondrial	16.36	19.82
HEBP2	1.16	Heme-binding protein 2	38.66	42.33		IRF2BP2	1.28	Interferon regulatory factor 2-binding protein 2	13.74	16.69
HNRNPA1	1.15	Heterogeneous nuclear ribonucleoprotein A1	126.35	137.88		SH3BGRL	1.28	SH3 domain-binding glutamic acid-rich-like protein	13.54	16.45
DLST	1.15	cDNA FLJ55034, highly similar to Dihydrolipoyllysine-residue succinyltransferase component of 2- oxoglutarate dehydrogenase complex, mitochondrial (EC 2.3.1.61)	20.14	21.88		PJA1	1.28	E3 ubiquitin-protein ligase Praja-1	13.32	16.14
TRMT1	1.15	tRNA (guanine(26)-N(2))-dimethyltransferase	21.11	22.87		UBLCP1	1.28	Ubiquitin-like domain-containing CTD phosphatase 1	11.82	14.31
EIF4G2	1.15	Eukaryotic translation initiation factor 4 gamma, 2, isoform CRA_b	108.68	118.15		SVIL	1.28	Supervillin	11.38	13.79
TPM3	1.15	Tropomyosin alpha-3 chain	36	39.28		PSMC6	1.28	26S protease regulatory subunit 10B	9.6	11.64
YWHAQ	1.15	14-3-3 protein theta	108.68	117.75		MPHOSPH10	1.28	U3 small nucleolar ribonucleoprotein protein MPP10	9.38	11.39
NDEL1	1.14	Nuclear distribution protein nudE-like 1	24.06	26.04		RDH11	1.28	Retinol dehydrogenase 11	9	10.89
CXCL16	1.14	C-X-C motif chemokine 16	28.65	30.84		SRI	1.28	Sorcin	8.39	10.17
UBA2	1.14	cDNA FLJ42740 fis, clone BRAWH2016655, highly similar to Ubiquitin-like 1-activating enzyme E1B	29.13	31.39		WDR61	1.28	WD repeat-containing protein 61	8.29	10.05
ACTG1	1.14	Actin, cytoplasmic 2, N-terminally processed	1435.08	1544.12		SRPK1	1.28	cDNA FLJ58405, highly similar to Serine/threonine-protein kinase SRPK1 (EC 2.7.11.1)	7.86	9.56
HIATL1	1.13	cDNA FLJ55868, highly similar to Hippocampus abundant transcript-like protein1	29.25	31.21		TRMT6	1.28	tRNA (adenine(58)-N(1))-methyltransferase non-catalytic subunit TRM6	7.51	9.14
EIF5A	1.13	Eukaryotic translation initiation factor 5A-1	151.11	161.43		EPS15	1.28	Epidermal growth factor receptor substrate 15	6.41	7.81
PCBP2	1.13	cDNA FLJ58476, highly similar to Poly(rC)-binding protein 2	40.13	42.91		EIF4A1	1.27	Eukaryotic initiation factor 4A-I	202.47	243.19
NAA50	1.13	cDNA FLJ51877, highly similar to Homo sapiens Mak3 homolog (MAK3), mRNA	43.78	46.94		NDUFS5	1.27	NADH dehydrogenase [ubiquinone] iron-sulfur protein 5	122.46	147.08
PRMT1	1.13	Protein arginine N-methyltransferase 1	24.75	26.5		MRPL3	1.27	39S ribosomal protein L3, mitochondrial	31.12	37.6
EIF3A	1.13	Eukaryotic translation initiation factor 3 subunit A	58.24	62.18		THRAP3	1.27	Thyroid hormone receptor-associated protein 3	20.85	25.17
APLP2	1.13	Amyloid-like protein 2	86.53	92.42		MARS	1.27	Methionine--tRNA ligase A	16.28	19.65
MT-CO1	1.11	Cytochrome c oxidase subunit 1	5979.32	6285.06		TTC9	1.27		15.51	18.65
SRSF1	1.11	Serine/arginine-rich-splicing factor 1	37.86	39.74		TMEM165	1.27	cDNA FLJ60544, highly similar to Transmembrane protein TPARL	14.26	17.15
KPNB1	1.1	Importin subunit beta-1	50.7	52.99		CHMP2B	1.27	Charged multivesicular body protein 2b	14.2	17.07
PFDN2	1.09	Prefoldin subunit 2	63.3	65.5		SEH1L	1.27	Nucleoporin SEH1	11.9	14.28
VPS4A	1.09	Vacuolar protein sorting-associated protein 4A	53.22	54.79		PRPF40A	1.27	Pre-mRNA-processing factor 40 homolog A	9.84	11.88
						CSRP1	1.27	Cysteine and glycine-rich protein 1	9.66	11.62
						PON2	1.27	Paraoxonase 2, isoform CRA_a	8.93	10.77
						LARP7	1.27	La-related protein 7	8.11	9.77
						C6orf89	1.27	Bombesin receptor-activated protein C6orf89	7.71	9.28
						NAB1	1.27	cDNA FLJ61129, highly similar to NGFI-A-binding protein 1	7.48	8.99
						TANK	1.27	TRAF family member-associated NF-kappa-B activator	6.7	8.05
						GJB2	1.26	Gap junction beta-2 protein	232.6	278.51
						CIRBP	1.26	Cold-inducible RNA-binding protein	53.4	63.99
						LRRC59	1.26	Leucine-rich repeat-containing protein 59	43.03	51.45
						ARRDC3	1.26	Arrestin domain-containing protein 3	28.26	33.93
						PNN	1.26	Pinin	27.62	32.94
						AKIRIN1	1.26	Akirin-1	21.05	25.2
						AP2B1	1.26	AP-2 complex subunit beta	19.06	22.86
						ACTR3	1.26	cDNA, FLJ79295, highly similar to Actin-like protein 3	16.1	19.28
						FYTTD1	1.26	UAP56-interacting factor	16.07	19.18
						PLSCR3	1.26	Phospholipid scramblase 3	14.86	17.7
						ABLIM1	1.26	Actin-binding LIM protein 1	14.2	16.94
						TRIM44	1.26	Tripartite motif-containing protein 44	13.17	15.74
						RALGDS	1.26	Ral guanine nucleotide dissociation stimulator	10.56	12.64
						ARL1	1.26	cDNA FLJ51704, highly similar to ADP-ribosylation factor-like protein 1	9.97	11.96
						PSMD5	1.26	26S proteasome non-ATPase regulatory subunit 5	9.09	10.89
						SEC14L1	1.26	SEC14-like protein 1	8.55	10.23
						MYO1B	1.26	Unconventional myosin-Ib	7.68	9.18
						ODF2	1.26	Outer dense fiber protein 2	7.52	9.01
						NDUFS1	1.26	NADH-ubiquinone oxidoreductase 75 kDa subunit, mitochondrial	7.34	8.8
						ADCY3	1.26	Adenylate cyclase type 3	7.33	8.74
						HNRNPA1	1.25	Heterogeneous nuclear ribonucleoprotein A1	126.35	149.57
						JUNB	1.25	Transcription factor jun-B	114.31	136.05
						MMP2	1.25	PEX	104.81	124.51
						PEA15	1.25	cDNA FLJ38560 fis, clone HCHON2003642, highly similar to Astrocytic phosphoprotein PEA-15	88.63	104.77
						RSL24D1	1.25	Probable ribosome biogenesis protein RLP24	32.24	38.18
						SEPT2	1.25	Septin-2	31.17	36.91
						EIF3E	1.25	Eukaryotic translation initiation factor 3 subunit E	26.48	31.42
						VEGFA	1.25	Vascular endothelial growth factor A	25.59	30.38
						PTGFRN	1.25	Prostaglandin F2 receptor negative regulator	20.76	24.54
						ERO1L	1.25	ERO1-like protein alpha	20.12	23.84
						PLBD1	1.25	Phospholipase B-like 1	14.4	17.07
						PSMD12	1.25	26S proteasome non-ATPase regulatory subunit 12	14.31	16.92
						PPIL1	1.25	Peptidyl-prolyl cis-trans isomerase-like 1	11	13.07
						DDX50	1.25	ATP-dependent RNA helicase DDX50	11.09	13.14
						DOCK1	1.25	Dedicator of cytokinesis protein 1	7.35	8.74
						HR	1.25	Protein hairless	7.01	8.33
						S100A2	1.24	Protein S100-A2	403.96	476.76
						HMGA1	1.24	High mobility group protein HMG-I/HMG-Y	72.86	85.99
						GLTP	1.24	Glycolipid transfer protein isoform 1	45.29	53.27
						ZFP36	1.24	Tristetraprolin	40.36	47.47
						TOMM22	1.24	Mitochondrial import receptor subunit TOM22 homolog	31.43	36.98
						KDELR2	1.24	ER lumen protein retaining receptor 2	24.64	29.04
						MAP7D1	1.24	MAP7 domain-containing protein 1	25.34	29.72
						KHDRBS1	1.24	KH domain-containing, RNA-binding, signal transduction-associated protein 1	23.97	28.26
						WSB1	1.24	WD repeat and SOCS box-containing protein 1	21.51	25.23
						EHF	1.24	ETS homologous factor	21.1	24.73
						C16orf45	1.24		13.1	15.37
						TPR	1.24	Nucleoprotein TPR	10.51	12.33
						MUC15	1.24	Mucin-15	8.69	10.18
						CEP95	1.24	Centrosomal protein of 95 kDa	8.34	9.83
						MRPL21	1.24	Mitochondrial ribosomal protein L21, isoform CRA_a	8.26	9.74
						CCNB1IP1	1.24	E3 ubiquitin-protein ligase CCNB1IP1	7.88	9.27
						SPRR2A	1.23	Small proline-rich protein 2A	381.28	445.18
						PABPC1	1.23	Polyadenylate-binding protein 1	118.18	137.37
						DRAP1	1.23	Dr1-associated corepressor	62.27	72.4
						HIGD1A	1.23	HIG1 domain family member 1A	41.97	48.83
						NOLC1	1.23	Nucleolar and coiled-body phosphoprotein 1	38.76	45.36
						C2orf28	1.23		23.43	27.33
						LTV1	1.23	Protein LTV1 homolog	22.2	26
						SIGMAR1	1.23	Sigma non-opioid intracellular receptor 1	20.69	24.18
						TCEB1	1.23	Transcription elongation factor B polypeptide 1	18.49	21.6
						ENO2	1.23	Enolase	17.64	20.56
						HNRNPR	1.23	Heterogeneous nuclear ribonucleoprotein R	16.34	19.03
						PPP2CA	1.23	Serine/threonine-protein phosphatase	14.79	17.25
						DEK	1.23	Protein DEK	14.69	17.15
						DHX32	1.23	Putative pre-mRNA-splicing factor ATP-dependent RNA helicase DHX32	13.79	16.15
						FAM156B	1.23		10.24	11.98
						SNX19	1.23	Sorting nexin-19	9.56	11.16
						PITX2	1.23	Pituitary homeobox 2	8.93	10.4
						EIF4B	1.22	Eukaryotic translation initiation factor 4B	63.5	73.38
						SPARC	1.22	SPARC	59.98	69.41
						PLAU	1.22	Plasminogen activator, urokinase	44.66	51.68
						SNHG8	1.22		43.07	49.78
						CD44	1.22	CD44 antigen	41.12	47.62
						ETF1	1.22	Eukaryotic peptide chain release factor subunit 1	38.8	45.05
						PPIF	1.22	Peptidyl-prolyl cis-trans isomerase	38.85	44.93
						TERF2IP	1.22	Telomeric repeat-binding factor 2-interacting protein 1	30.39	35.02
						SNRPG	1.22	Small nuclear ribonucleoprotein G	21.69	25.19
						MRPL9	1.22	39S ribosomal protein L9, mitochondrial	18.07	20.85
						AK2	1.22	Adenylate kinase 2, mitochondrial	16.99	19.63
						SULF2	1.22	Sulfatase 2, isoform CRA_b	17.17	19.81
						OGFOD1	1.22	2-oxoglutarate and iron-dependent oxygenase domain-containing protein 1	15.58	18.02
						TARS	1.22	Threonine--tRNA ligase D	15.59	18.01
						HIST1H2BK	1.22	Histone H2B type 1-K	14.66	16.94
						FUBP1	1.22	Far upstream element-binding protein 1	13.78	15.98
						TOMM70A	1.22	Mitochondrial import receptor subunit TOM70	11.31	13.07
						MAPK6	1.22	Mitogen-activated protein kinase 6	10.54	12.16
						EIF2B2	1.22	Translation initiation factor eIF-2B subunit beta	9.71	11.2
						RPS4X	1.21	40S ribosomal protein S4, X isoform	246.73	283.57
						RAN	1.21	cDNA, FLJ79092, highly similar to GTP-binding nuclear protein Ran	55.71	64.08
						AC008073.5	1.21		42.18	48.45
						VASP	1.21	Vasodilator-stimulated phosphoprotein	31.8	36.53
						PCNP	1.21	PEST proteolytic signal-containing nuclear protein	29.58	33.9
						SERP1	1.21	Stress-associated endoplasmic reticulum protein 1	27.57	31.57
						STAT2	1.21	Signal transducer and activator of transcription 2	25.63	29.42
						NDUFS4	1.21	NADH dehydrogenase [ubiquinone] iron-sulfur protein 4, mitochondrial	22.07	25.38
						CDK7	1.21	Cyclin-dependent kinase 7	16.58	19.05
						C11orf58	1.21		16.36	18.73
						TNFSF10	1.21	Tumor necrosis factor ligand superfamily member 10	15.36	17.69
						G3BP1	1.21	Ras GTPase-activating protein-binding protein 1	14.16	16.2
						YES1	1.21	Tyrosine-protein kinase Yes	11.48	13.19
						RAB11FIP1	1.21	Rab11 family-interacting protein 1	10.92	12.57
						NRBF2	1.21	Nuclear receptor-binding factor 2	10.57	12.16
						BZW1	1.2	Basic leucine zipper and W2 domain-containing protein 1	83.98	95.93
						ILF2	1.2	Interleukin enhancer-binding factor 2	65.74	74.73
						SNRPB	1.2	Small nuclear ribonucleoprotein-associated proteins B and B'	60.56	68.73
						HNRNPC	1.2	cDNA FLJ52975, highly similar to Heterogeneous nuclear ribonucleoproteins C	55.15	62.76
						C20orf24	1.2	Uncharacterized protein C20orf24	50.11	57.12
						PRKAR1A	1.2	cAMP-dependent protein kinase type I-alpha regulatory subunit	46.34	52.64
						NET1	1.2	cDNA FLJ53956, highly similar to Neuroepithelial cell-transforming gene 1 protein	43.48	49.57
						GARS	1.2	Glycine--tRNA ligase	21.93	25.03
						SDHB	1.2	Succinate dehydrogenase [ubiquinone] iron-sulfur subunit, mitochondrial	18.94	21.5
						CEBPZ	1.2	CCAAT/enhancer-binding protein zeta	18.33	20.81
						SEC31A	1.2	Protein transport protein Sec31A	13.99	15.93
						FNBP4	1.2	Formin-binding protein 4	13.18	14.96
						DDX18	1.2	ATP-dependent RNA helicase DDX18	10.95	12.51
						SLU7	1.2	Pre-mRNA-splicing factor SLU7	11.29	12.83
						EIF3I	1.19	Eukaryotic translation initiation factor 3 subunit I	75.72	85.2
						ANP32B	1.19	Acidic leucine-rich nuclear phosphoprotein 32 family member B	45.61	51.6
						ARCN1	1.19	Coatomer subunit delta	34.41	38.89
						UBA2	1.19	cDNA FLJ42740 fis, clone BRAWH2016655, highly similar to Ubiquitin-like 1-activating enzyme E1B	29.13	32.89
						IFNGR2	1.19	Interferon gamma receptor 2	27.17	30.7
						UBXN4	1.19	UBX domain-containing protein 4	23.47	26.6
						TMEM50A	1.19	Transmembrane protein 50A	24.43	27.52
						XRN2	1.19	cDNA FLJ55645, highly similar to 5'-3' exoribonuclease 2 (EC 3.1.11.-)	24.09	27.14
						CITED4	1.19	Cbp/p300-interacting transactivator 4	23.55	26.5
						G3BP2	1.19	Ras GTPase-activating protein-binding protein 2	21.91	24.78
						ALDH18A1	1.19	Delta-1-pyrroline-5-carboxylate synthase	21.39	24.05
						AKIRIN2	1.19	Akirin-2	18.81	21.26
						CHD1L	1.19	Chromodomain-helicase-DNA-binding protein 1-like	13.19	14.85
						LYN	1.19	Tyrosine-protein kinase Lyn	11.9	13.48
						CAP1	1.18	Adenylyl cyclase-associated protein 1	70.46	78.63
						PLA2G4A	1.18	Cytosolic phospholipase A2	37.25	41.89
						RP11-379J5.2	1.18		30.84	34.63
						BCAS2	1.18	Pre-mRNA-splicing factor SPF27	29.74	33.18
						SRSF4	1.18	Serine/arginine-rich-splicing factor 4	28.68	32.08
						PRSS22	1.18	Brain-specific serine protease 4	28.14	31.54
						EIF5	1.18	Eukaryotic translation initiation factor 5	23.29	26.15
						DLST	1.18	cDNA FLJ55034, highly similar to Dihydrolipoyllysine-residue succinyltransferase component of 2- oxoglutarate dehydrogenase complex, mitochondrial (EC 2.3.1.61)	20.14	22.57
						NCBP2	1.18	Nuclear cap-binding protein subunit 2	17.38	19.47
						RAB2A	1.18	Ras-related protein Rab-2A	17.24	19.29
						USP14	1.18	Ubiquitin carboxyl-terminal hydrolase	16.16	18.08
						ZNFX1	1.18	NFX1-type zinc finger-containing protein 1	15.38	17.17
						RPL17	1.17	cDNA FLJ52184, highly similar to 60S ribosomal protein L17	661.04	736.41
						LAMB3	1.17	Laminin subunit beta-3	60.85	67.84
						IFNGR1	1.17	cDNA FLJ53602, highly similar to Interferon-gamma receptor alpha chain	46.22	51.23
						HNRNPA0	1.17	Heterogeneous nuclear ribonucleoprotein A0	40.55	44.86
						SEC61B	1.17	Protein transport protein Sec61 subunit beta	38.91	43.21
						TPM3	1.17	Tropomyosin alpha-3 chain	36	39.87
						DNAJA2	1.17	DnaJ homolog subfamily A member 2	29.65	33.01
						BGN	1.17	Biglycan	25.28	28.1
						TAX1BP1	1.17	Tax1-binding protein 1	22.77	25.25
						PSMD11	1.17	26S proteasome non-ATPase regulatory subunit 11	21.35	23.76
						IQGAP1	1.17	Ras GTPase-activating-like protein IQGAP1	21.25	23.49
						EMD	1.17	Emerin	18.45	20.56
						YWHAQ	1.16	14-3-3 protein theta	108.68	119.75
						ATF4	1.16	Cyclic AMP-dependent transcription factor ATF-4	83.18	91.8
						RAB1A	1.16	cDNA FLJ57768, highly similar to Ras-related protein Rab-1A	66.01	72.82
						HMGN2	1.16	Non-histone chromosomal protein HMG-17	53.45	59.04
						H2AFZ	1.16	Histone H2A.Z	46.55	51.29
						STAT3	1.16	Signal transducer and activator of transcription 3	42.98	47.27
						SLC39A6	1.16	Zinc transporter ZIP6	34.05	37.58
						GPI	1.16	Glucose-6-phosphate isomerase	33.88	37.26
						UBE2D3	1.16	Ubiquitin-conjugating enzyme E2 D3	30.32	33.3
						HMOX1	1.16	Heme oxygenase 1	29.59	32.46
						APOL2	1.16	Apolipoprotein L2	23.67	26.09
						PHF5A	1.16	PHD finger-like domain-containing protein 5A	19.94	21.96
						COPB2	1.16	cDNA FLJ56271, highly similar to Coatomer subunit beta	18.8	20.68
						RPL37	1.15	Ribosomal protein L37	66.17	72.06
						UBA1	1.15	Ubiquitin-like modifier-activating enzyme 1	38.25	41.76
						ZFP36L1	1.15	Zinc finger protein 36, C3H1 type-like 1	27.33	29.94
						GTF3C6	1.15	General transcription factor 3C polypeptide 6	24.59	26.88
						GPRC5A	1.15	Retinoic acid-induced protein 3	23.11	25.31
						HMGN1	1.15	Non-histone chromosomal protein HMG-14	23.62	25.78
						ARL3	1.15	ADP-ribosylation factor-like protein 3	21.79	23.77
						ARPP19	1.15	cAMP-regulated phosphoprotein 19	20.4	22.28
						RPS16	1.14	40S ribosomal protein S16	691.55	746.39
						RPL23A	1.14	Ribosomal protein L23a, isoform CRA_a	151.74	163.72
						CNBP	1.14	Cellular nucleic acid-binding protein	140.16	152.04
						TUBB	1.14	Tubulin beta chain	128.56	138.93
						ATP5H	1.14	ATP synthase subunit d, mitochondrial	119.06	128.3
						TUBA1C	1.14	Tubulin alpha-1C chain	74.77	80.78
						CAPN2	1.14	Calpain-2 catalytic subunit	34.94	37.83
						RPL8	1.13	60S ribosomal protein L8	477.63	510.7
						KRT19	1.13	Keratin, type I cytoskeletal 19	217.86	232.58
						YWHAE	1.13	cDNA FLJ51975, moderately similar to 14-3-3 protein epsilon (14-3-3E)	136.64	146.73
						RPS26	1.13	40S ribosomal protein S26	59.72	64.23
						HSPA9	1.13	Stress-70 protein, mitochondrial	60.01	64.12
						RNPS1	1.13	RNA-binding protein with serine-rich domain 1	40.35	43.23
						RRAGA	1.13	Ras-related GTP-binding protein A	39.31	42.15
						ALDH3A2	1.13	Fatty aldehyde dehydrogenase	39.42	42.25
						IL4R	1.13	Soluble interleukin-4 receptor subunit alpha	32.62	35.11
						SRM	1.13	Spermidine synthase	29.04	31.13
						NUCKS1	1.13	Nuclear ubiquitous casein and cyclin-dependent kinase substrate 1	26.32	28.32
						CLIC1	1.12	Chloride intracellular channel protein 1	111.45	118.57
						PPA1	1.12	Inorganic pyrophosphatase	57.46	61.32
						TMX2	1.12	Thioredoxin-related transmembrane protein 2	32.4	34.32
						HNRNPAB	1.11	Heterogeneous nuclear ribonucleoprotein A/B	73.17	77.09
						PFDN2	1.11	Prefoldin subunit 2	63.3	66.97
						ACTG1	1.1	Actin, cytoplasmic 2, N-terminally processed	1435.08	1491.76
						RPL41	1.1	60S ribosomal protein L41	1013.76	1058.71
						RPL15	1.1	Ribosomal protein L15	96.98	101.27
						RPL38	1.1	60S ribosomal protein L38	67.61	70.73
						ERH	1.1	Enhancer of rudimentary homolog	60.23	63.11
						PCBP2	1.1	cDNA FLJ58476, highly similar to Poly(rC)-binding protein 2	40.13	41.92
						EEF1A1	1.09	Eukaryotic translation elongation factor 1 alpha 1	1560.89	1606.67
						RPL10	1.09	60S ribosomal protein L10	185.25	191.76
						RPL31	1.09	cDNA FLJ57527, highly similar to 60S ribosomal protein L31	105.94	109.38
						BRK1	1.09	Protein BRICK1	92.99	96.18
						CCND1	1.09	G1/S-specific cyclin-D1	54.56	56.37
						RPL13	1.08	60S ribosomal protein L13	252.81	258.69
						PFN1	1.08	Profilin-1	226.25	231.04
						PGAM1	1.08	Phosphoglycerate mutase 1	131.62	135.07
						UBA52	1.08	Ubiquitin-60S ribosomal protein L40	131.53	134.88
						MRFAP1	1.08	MORF4 family-associated protein 1	112.26	115.5
						PPIB	1.08	Peptidyl-prolyl cis-trans isomerase B	107.52	109.86
						CSDE1	1.08	Cold shock domain-containing protein E1	92.92	94.92
						VCP	1.08	Transitional endoplasmic reticulum ATPase	68.74	70.22
						RPL36	1.06	60S ribosomal protein L36	431.59	433.14
						MT-CO1	1.04	Cytochrome c oxidase subunit 1	5979.32	5897.89

## Sheet: S1 Dataset B
Feature ID	Fold change	FDR p-value correction		Gene name	ctrl	2' APCP		Feature ID	Fold change	FDR p-value correction		Gene name	ctrl	2'APCP +NAC		Feature ID	Fold change	FDR p-value correction		Gene name	2' APCP	2'APCP+NAC
IGHM	-844.92	0		Ig mu chain C region	11.42	0.01		IGLC3	-54.78	0		Ig lambda-3 chain C regions	15.18	0.26		IGLL5	-14.74	0.00722		Immunoglobulin lambda-like polypeptide 5	1.27	19.38
IGLC3	-763.93	0		Ig lambda-3 chain C regions	15.18	0.02		IGKV2D-28	-48.31	0			2.66	0.05		IGLV1-51	-14.57	0.0044			3.34	49.34
IGLV1-41	-457.96	0			10.36	0.02		AL928768.3	-38.76	0			5.58	0.14		IGHV5-51	-12.58	0.00653			5.31	67.97
IGHG2	-447.22	0		Ig gamma-2 chain C region	7.8	0.02		IGLV2-14	-38.29	0.005			2.99	0.07		IGJ	-11.42	6.6e-07		Immunoglobulin J chain	0.72	8.28
IGLL5	-402.82	0		Immunoglobulin lambda-like polypeptide 5	560.23	1.27		AC096579.7	-37.43	0			20.84	0.52		IGHA1	-10.78	0.00188		Ig alpha-1 chain C region	6.18	68.1
IGLV1-51	-391.34	0			1401.41	3.34		GZMH	-35.67	3.37e-11		Granzyme H	2.81	0.07		IGHG1	-10.73	0.000598		Ig gamma-1 chain C region	0.11	1.25
IGHV3-30	-364.53	0			16.71	0.04		IGKV3-20	-35.39	0			2.83	0.08		PPIAP22	-3.39	0.00143			0.44	1.51
IGKV4-1	-352.54	0		Ig kappa chain V-IV region	6.47	0.02		IGHG4	-35.3	0		Ig gamma-4 chain C region	1.39	0.04		POSTN	-3.05	0.00116		Periostin	0.69	2.13
IGHV5-51	-304.3	0			1739.33	5.31		IGLV2-11	-33.73	0			1.72	0.05		DEFB4B	-2.86	5.4e-05			1.24	3.62
IGHA1	-300.08	0		Ig alpha-1 chain C region	2004.08	6.18		IGKV4-1	-32.77	0		Ig kappa chain V-IV region	6.47	0.19		SFRP2	-2.25	2.5e-05		Secreted frizzled-related protein 2	0.89	2.01
IGJ	-259.86	0		Immunoglobulin J chain	199.16	0.72		IGLV1-44	-31.64	0			8.79	0.26		FABP4	-2.22	6.33e-05		Fatty acid-binding protein, adipocyte	1.67	3.69
IGHG1	-254.62	0		Ig gamma-1 chain C region	31.35	0.11		RP11-1280I22.1	-30.41	0			1.25	0.04		CASP14	-2.15	1.35e-12		Caspase-14	2.6	5.61
IGHV1-18	-222.4	0			32.14	0.13		IGHV1-18	-29.45	0			32.14	1.03		PXMP4	-1.93	1.8e-05		Peroxisomal membrane protein 4	1.47	2.86
IGLV1-40	-164.38	0			7.7	0.04		IGHG3	-28.02	0		Ig gamma-3 chain C region	3.99	0.13		CTSK	-1.9	1.21e-23		Cathepsin K	48.93	93.4
AC096579.7	-159.41	0			20.84	0.12		IGHA1	-27.84	0		Ig alpha-1 chain C region	2004.08	68.1		RP1-180E22.3	-1.75	0.00781			1.45	2.53
IGHG4	-156	0		Ig gamma-4 chain C region	1.39	0.00802		IGLL5	-27.33	0		Immunoglobulin lambda-like polypeptide 5	560.23	19.38		RP4-639F20.1	-1.71	0.00258			1.51	2.59
IGHGP	-103.97	0			2.49	0.02		IGHV3-30	-27.11	0			16.71	0.58		AGT	-1.7	0.000768		Angiotensinogen	1.74	2.97
AL928768.3	-101.44	0			5.58	0.05		IGLV1-51	-26.86	0			1401.41	49.34		SERTAD4	-1.69	0.00388			1.49	2.53
IGHV7-81	-79.99	0			1.95	0.02		IGLV1-40	-26.74	0			7.7	0.27		C2orf76	-1.62	0.00393			2.23	3.63
GZMH	-72.78	1.65e-11		Granzyme H	2.81	0.04		IGHV3-33	-25.41	0			5.7	0.21		UBE2T	-1.61	8.77e-06		Ubiquitin-conjugating enzyme E2 T	3.92	6.31
RP11-1280I22.1	-71.73	0			1.25	0.02		IGHV5-51	-24.2	0			1739.33	67.97		RWDD2B	-1.58	3.4e-05		RWD domain-containing protein 2B	3.33	5.28
CD79A	-68.38	0		B-cell antigen receptor complex-associated protein alpha chain	14.15	0.19		IGKV1D-17	-24.15	0			16.84	0.66		MAGOHB	-1.56	0.000182		Protein mago nashi homolog 2	3.03	4.73
IGHG3	-64.01	0		Ig gamma-3 chain C region	3.99	0.06		IGLV3-1	-24.01	0			24.99	0.98		C14orf126	-1.55	0.00249		Probable D-tyrosyl-tRNA(Tyr) deacylase 2	3.11	4.8
AREGB	-51.08	0			5.04	0.09		IGHG1	-23.74	0		Ig gamma-1 chain C region	31.35	1.25		ISLR	-1.54	0.000846		Immunoglobulin superfamily containing leucine-rich repeat protein	3.47	5.38
IGKV3-15	-46.88	2.14e-07			1.05	0.02		IGLV1-41	-23.4	0			10.36	0.42		MIPEP	-1.52	0.000264		Mitochondrial intermediate peptidase	3.31	5.05
TPSD1	-22.79	3.76e-13		Tryptase delta	1.07	0.05		IGJ	-22.75	0		Immunoglobulin J chain	199.16	8.28		COL1A2	-1.5	8.2e-06		Collagen alpha-2(I) chain	8.84	13.28
AC233264.4	-21.98	0			1.47	0.06		IGKV1-17	-22.58	0			19.03	0.8		PPIL1	-1.5	2.46e-07		Peptidyl-prolyl cis-trans isomerase-like 1	8.67	13.07
TPSB2	-18.08	2.78e-09		Tryptase beta-2	1.99	0.1		CD79A	-21.83	0		B-cell antigen receptor complex-associated protein alpha chain	14.15	0.61		PPIC	-1.48	2.17e-09		Peptidyl-prolyl cis-trans isomerase C	7.7	11.41
CES1P1	-13.31	8.47e-05		Putative inactive carboxylesterase 4	1.1	0.08		IGKV1-16	-20.54	6.43e-14			1.15	0.05		ITGB6	-1.48	0.00146		Integrin beta	4.87	7.24
CD27	-9.34	0		CD27 antigen	4.87	0.48		IGHV4-31	-20.52	0			9.29	0.43		SRP9	-1.47	0.000595		Signal recognition particle 9 kDa protein	19.29	28.46
DERL3	-8.8	1.29e-13		Derlin-3	1.44	0.16		IGHM	-20.38	0		Ig mu chain C region	11.42	0.53		TRIM2	-1.47	0.001		Tripartite motif-containing protein 2	3.44	5.07
CPZ	-6.26	1.65e-11		Carboxypeptidase Z	1.45	0.22		AREGB	-19.99	0			5.04	0.24		KCNS3	-1.46	0.00107		Potassium voltage-gated channel subfamily S member 3	5.87	8.6
C21orf88	-5.96	5.89e-06			1.5	0.24		IGHV1-2	-19.48	0			2.49	0.12		DARS2	-1.46	0.00277		Aspartate--tRNA ligase, mitochondrial	3.23	4.73
EGFL6	-5.38	1.38e-11		Epidermal growth factor-like protein 6	1.82	0.33		IGHGP	-19.31	2.59e-12			2.49	0.12		HAUS1	-1.45	4.02e-06		HAUS augmin-like complex subunit 1	6.65	9.63
TMC4	-5.35	0		Transmembrane channel-like protein 4	21.85	3.84		IGHG2	-19.02	0		Ig gamma-2 chain C region	7.8	0.39		TMEM14A	-1.39	0.000196		Transmembrane protein 14A	9.44	13.16
CES1	-4.54	0		Liver carboxylesterase 1	19.03	4		IGHV3-23	-17.38	0			1.71	0.09		SLC25A20	-1.39	0.00188		Mitochondrial carnitine/acylcarnitine carrier protein	4.49	6.26
CYTL1	-4.36	0		Cytokine-like protein 1	10.31	2.25		IGHV1-69	-15.23	0			1.94	0.12		ZC3H8	-1.37	0.00747		Zinc finger CCCH domain-containing protein 8	4.24	5.83
WBSCR27	-4.2	3.32e-07			1.51	0.34		TPSB2	-13.27	8.1e-09		Tryptase beta-2	1.99	0.14		SIGMAR1	-1.36	2.89e-12		Sigma non-opioid intracellular receptor 1	17.68	24.18
RP11-958N24.2	-4.18	3.72e-10			5.32	1.19		RP11-603B24.4	-12.75	6.43e-14			1.47	0.11		VWA1	-1.36	0.00759		von Willebrand factor A domain-containing protein 1	5.58	7.64
RP1-214M20.3	-4.16	0			7.24	1.62		IGHV7-81	-12.48	0			1.95	0.15		CLCA2	-1.35	1.13e-07		Calcium-activated chloride channel regulator 2	42.15	57.24
CYP4F60P	-4	2.84e-09			2.49	0.58		IGLV3-21	-11.69	0			1.45	0.12		FASN	-1.34	0.00267		Fatty acid synthase	27.15	36.44
SLC47A2	-3.78	0		Multidrug and toxin extrusion protein 2	7.96	1.97		AC233264.4	-11.68	0			1.47	0.12		PSMG1	-1.34	0.00619		Proteasome assembly chaperone 1	7.8	10.49
UPK3BL	-3.58	0		Uroplakin-3b-like protein	16.56	4.35		CES1P1	-10.84	0.000346		Putative inactive carboxylesterase 4	1.1	0.1		MORC4	-1.33	0.00629		MORC family CW-type zinc finger protein 4	5.43	7.25
PLA2G2A	-3.57	3.42e-08		Phospholipase A2, membrane associated	38.49	10.37		MYO16-AS1	-9.32	9.41e-13			1.73	0.17		FBLN1	-1.32	0.00057		Fibulin 1	13.75	18.25
FAM203B	-3.52	0			5.08	1.37		TRBC2	-7.13	0.00707		T-cell receptor beta-2 chain C region	2.4	0.32		C4orf27	-1.32	0.000462		UPF0609 protein C4orf27	7.59	10.06
KRT16P2	-3.48	7.19e-09			1.76	0.48		AC073621.1	-6.53	0			95.1	13.96		GAS1	-1.3	6.47e-08		Growth arrest-specific protein 1	26.07	33.85
PADI3	-3.44	2.01e-12		Protein-arginine deiminase type-3	3.18	0.87		DERL3	-5.62	1.25e-11		Derlin-3	1.44	0.24		BGN	-1.3	3.87e-11		Biglycan	21.58	28.1
KRT223P	-3.43	0			8.2	2.27		TMC4	-5.29	0		Transmembrane channel-like protein 4	21.85	3.92		NDUFAF2	-1.3	3.13e-10		Mimitin, mitochondrial	19.84	25.84
SFRP2	-3.36	0		Secreted frizzled-related protein 2	3.16	0.89		CD27	-5.21	0		CD27 antigen	4.87	0.88		MRPL34	-1.3	0.00279		39S ribosomal protein L34, mitochondrial	17.94	23.35
UCA1	-3.31	5.26e-08			1.54	0.44		EGFL6	-4.26	3.34e-12		Epidermal growth factor-like protein 6	1.82	0.41		TRIM21	-1.3	6.39e-07		E3 ubiquitin-protein ligase TRIM21	13.57	17.71
NKAIN4	-3.26	1.29e-13		Sodium/potassium-transporting ATPase subunit beta-1-interacting protein 4	3.47	1		C21orf88	-4.07	7.16e-05			1.5	0.35		UBLCP1	-1.3	0.000468		Ubiquitin-like domain-containing CTD phosphatase 1	11	14.31
FRZB	-3.26	7.55e-10		Secreted frizzled-related protein 3	1.95	0.56		RASGRF1	-3.87	1.61e-10		Ras-specific guanine nucleotide-releasing factor 1	2.03	0.5		NDUFB1	-1.3	4.76e-05		NADH dehydrogenase [ubiquinone] 1 beta subcomplex subunit 1	10.33	13.5
AC006262.2	-3.2	1.18e-08			10.06	2.93		TRAV27	-3.85	0.000542			1.83	0.45		NAGLU	-1.3	0.00392		Alpha-N-acetylglucosaminidase	6.86	8.94
KRT4	-3.17	0		Keratin, type II cytoskeletal 4	303.99	90.67		CALML3	-3.84	0.000284		Calmodulin-like protein 3	17.26	4.28		NUDT5	-1.3	0.0056		ADP-sugar pyrophosphatase	6.51	8.47
TUBBP5	-3.15	4.32e-05			2.6	0.77		NKAIN4	-3.79	0		Sodium/potassium-transporting ATPase subunit beta-1-interacting protein 4	3.47	0.87		MMAB	-1.3	0.00665		Cob(I)yrinic acid a,c-diamide adenosyltransferase, mitochondrial	6.14	8.04
SMOC2	-3.13	2.09e-10		SPARC-related modular calcium-binding protein 2	2.11	0.63		ALOX5	-3.7	0		ALOX5 protein	5.81	1.49		PAICS	-1.29	0.0005		Phosphoribosylaminoimidazole carboxylase, phosphoribosylaminoimidazole succinocarboxamide synthetase, isoform CRA_b	20.99	27.17
HES5	-3.12	6.41e-08		Transcription factor HES-5	4.53	1.39		CPZ	-3.65	2.18e-08		Carboxypeptidase Z	1.45	0.38		MRPL24	-1.29	2.33e-07		39S ribosomal protein L24, mitochondrial	15.28	19.82
LY6D	-3.11	0		Lymphocyte antigen 6D	118.91	36.21		CES1	-3.63	0		Liver carboxylesterase 1	19.03	4.98		AL593851.1	-1.29	0.00279			7.31	9.49
RASGRF1	-3.01	0.000274		Ras-specific guanine nucleotide-releasing factor 1	2.03	0.63		AC006262.2	-3.4	0			10.06	2.8		FH	-1.28	0.00016		Fumarate hydratase, mitochondrial	20.95	26.86
AC016683.6	-2.98	1.19e-07			3.7	1.16		SLC16A12	-3.33	1.94e-07		Monocarboxylate transporter 12	1.42	0.4		PYCARD	-1.28	0.00394		Apoptosis-associated speck-like protein-containing a CARD	7.76	9.96
AL354822.1	-2.97	0.00258			12.58	4.1		ERAP2	-3.32	0.0049		Endoplasmic reticulum aminopeptidase 2	5.14	1.48		NDUFA4	-1.27	0.0048		NADH dehydrogenase [ubiquinone] 1 alpha subcomplex subunit 4	21.25	26.9
PPP2R3B-AS1	-2.96	1.9e-12			6.77	2.14		HLA-DQA2	-3.32	3.1e-13		HLA class II histocompatibility antigen, DQ alpha 2 chain	2.49	0.71		NDUFB6	-1.27	0.001		NADH dehydrogenase [ubiquinone] 1 beta subcomplex subunit 6	17.85	22.67
RP11-345P4.5	-2.91	1.33e-10			3.14	1.01		RP11-958N24.2	-3.26	5.46e-13			5.32	1.55		SLC35B2	-1.26	0.000799		cDNA FLJ59462, highly similar to Adenosine 3'-phospho 5'-phosphosulfate transporter 1	21.84	27.72
AGT	-2.88	0		Angiotensinogen	5.3	1.74		PILRA	-3.16	0		Paired immunoglobulin-like type 2 receptor alpha	5.11	1.54		COMMD6	-1.26	0.000512		COMM domain-containing protein 6	11.05	13.98
LGALS9C	-2.83	0		Galectin-9C	14.3	4.74		AL354822.1	-3.11	0			12.58	3.85		LSM10	-1.26	0.00068		U7 snRNA-associated Sm-like protein LSm10	11.05	13.95
SCAMP5	-2.83	0		Secretory carrier-associated membrane protein 5	5.51	1.85		SLC47A2	-3.1	0		Multidrug and toxin extrusion protein 2	7.96	2.43		PROSC	-1.25	0.00406		Proline synthase co-transcribed bacterial homolog protein	9.8	12.28
CYP4F29P	-2.83	0.000145			2.43	0.8		BST2	-3.08	3.47e-10		Bone marrow stromal antigen 2	6.8	2.1		CHURC1	-1.25	0.00747		Churchill domain containing 1, isoform CRA_b	9.01	11.25
PSCA	-2.8	1.69e-05		Prostate stem cell antigen	161.49	53.64		KRT16P2	-3.04	3.57e-08			1.76	0.55		TMEM147	-1.24	1.73e-12		Transmembrane protein 147	37.44	46.39
AC007842.1	-2.75	3.17e-07			1.75	0.6		UCA1	-2.83	1.34e-06			1.54	0.52		NDUFB3	-1.24	0.000768		NADH dehydrogenase [ubiquinone] 1 beta subcomplex subunit 3	20.56	25.67
C5orf34	-2.74	0.00111			1.55	0.53		TUBBP5	-2.8	4.08e-05			2.6	0.88		AKR1A1	-1.24	2e-05		Alcohol dehydrogenase [NADP(+)]	17.37	21.55
TRAC	-2.61	0		T-cell receptor alpha chain C region	7.84	2.83		AC016683.6	-2.76	2.18e-08			3.7	1.27		MTCH2	-1.24	0.00617		Mitochondrial carrier homolog 2	17.56	21.73
AC013268.5	-2.6	0.00182			2.83	1.02		OLFML2A	-2.74	0		Olfactomedin-like protein 2A	10.67	3.7		ATP5E	-1.24	0.000241		ATP synthase subunit epsilon, mitochondrial	14.43	17.87
TSPAN15	-2.53	1.02e-12		Tetraspanin-15	15.22	5.67		TSPAN15	-2.71	0		Tetraspanin-15	15.22	5.34		PCBD1	-1.24	0.00406		Pterin-4-alpha-carbinolamine dehydratase	12.59	15.64
C2orf54	-2.5	0.00658			6.85	2.63		CFD	-2.71	0.00537		Complement factor D	5.45	1.92		SPCS1	-1.23	6.7e-08		Signal peptidase complex subunit 1	26.05	32.07
ALOX5	-2.49	2.62e-11		ALOX5 protein	5.81	2.22		SCAMP5	-2.69	0		Secretory carrier-associated membrane protein 5	5.51	1.94		C14orf119	-1.23	0.00289		Uncharacterized protein C14orf119	11.59	14.31
C17orf97	-2.43	1.6e-10			5.99	2.31		CYP4F29P	-2.66	1.29e-09			2.43	0.86		APRT	-1.22	6.53e-11		Adenine phosphoribosyltransferase	47.49	58.31
AMIGO1	-2.41	3.53e-05		Amphoterin-induced protein 1	1.89	0.75		CYTL1	-2.63	0		Cytokine-like protein 1	10.31	3.73		PSMB5	-1.22	3.18e-05		Proteasome subunit beta type-5	45.37	55.24
GPR143	-2.4	0.00908		G-protein-coupled receptor 143	3.05	1.19		MSLN	-2.62	0		Megakaryocyte-potentiating factor	7.63	2.77		UQCRQ	-1.22	2.9e-08		Cytochrome b-c1 complex subunit 8	29.3	35.82
C9orf129	-2.39	0.00205			1.91	0.75		TRAC	-2.58	0		T-cell receptor alpha chain C region	7.84	2.89		ATP5J	-1.22	0.000694		ATP synthase-coupling factor 6, mitochondrial	20.82	25.46
LGALS7B	-2.38	3.19e-09			175.92	70.59		DOK7	-2.57	5.38e-08		Protein Dok-7	2.14	0.79		NDUFA2	-1.22	0.000313		NADH dehydrogenase [ubiquinone] 1 alpha subcomplex subunit 2	16.16	19.77
NUP210	-2.37	0.00031		Nuclear pore membrane glycoprotein 210	2.66	1.05		RP11-146D12.2	-2.52	1.54e-08			2.35	0.89		HSD17B4	-1.22	0.00465		Peroxisomal multifunctional enzyme type 2	11.77	14.44
LFNG	-2.37	3.43e-06		Beta-1,3-N-acetylglucosaminyltransferase lunatic fringe	1.9	0.76		HRASLS2	-2.44	1.28e-07		HRAS-like suppressor 2	19.89	7.77		FAM162A	-1.22	0.00665		Protein FAM162A	11.59	14.15
RP11-524H19.2	-2.34	0.00391			6.26	2.5		RP11-116G8.4	-2.44	0			5.62	2.18		TXN	-1.21	1.05e-08		Thioredoxin	260.93	317.48
PPP1R1B	-2.32	1.28e-06		Protein phosphatase 1 regulatory subunit 1B	3.02	1.24		FRZB	-2.44	8.97e-06		Secreted frizzled-related protein 3	1.95	0.76		HSBP1	-1.21	0.003		Heat shock factor-binding protein 1	36.44	44.11
PXMP4	-2.31	2.49e-11		Peroxisomal membrane protein 4	3.6	1.47		OTOP2	-2.41	5.82e-11		Otopetrin-2	3.22	1.27		PTPLAD1	-1.21	0.00695		3-hydroxyacyl-CoA dehydratase 3	20.99	25.48
C10orf128	-2.28	1.91e-13		Putative uncharacterized protein C10orf128	4.39	1.83		SMOC2	-2.41	3.93e-07		SPARC-related modular calcium-binding protein 2	2.11	0.83		TXN2	-1.21	0.000313		Thioredoxin, mitochondrial	16.95	20.65
C5orf13	-2.27	8.06e-07			2.27	0.94		AGAP4	-2.4	1.28e-07		Arf-GAP with GTPase, ANK repeat and PH domain-containing protein 4	2.5	0.99		FKBP3	-1.21	0.00193		Peptidyl-prolyl cis-trans isomerase FKBP3	14.33	17.4
TNFSF9	-2.26	8e-10		Tumor necrosis factor ligand superfamily member 9	7.74	3.22		RAC2	-2.4	0.000258		Ras-related C3 botulinum toxin substrate 2	2.18	0.87		COX7B	-1.21	0.00283		Cytochrome c oxidase subunit 7B, mitochondrial	14.2	17.19
PIM2	-2.25	1.32e-11		Serine/threonine-protein kinase pim-2	5.31	2.24		DCDC5	-2.38	1.63e-06		Doublecortin domain-containing protein 5	1.98	0.79		ATP5H	-1.2	0.00653		ATP synthase subunit d, mitochondrial	107.14	128.3
RP11-514O12.4	-2.24	0.000195			5.64	2.37		HLA-DRA	-2.36	0		HLA class II histocompatibility antigen, DR alpha chain	91.45	36.91		COX5B	-1.2	0.00105		Cytochrome c oxidase subunit 5B, mitochondrial	41.87	50.42
LRRC20	-2.23	0.000786			1.77	0.74		INSL3	-2.35	1.09e-05		Insulin-like 3 B chain	1.77	0.71		GPI	-1.2	2.78e-07		Glucose-6-phosphate isomerase	30.98	37.26
AC108488.3	-2.21	1.44e-10			3.66	1.57		PSCA	-2.29	0		Prostate stem cell antigen	161.49	66.89		UQCR10	-1.2	0.00934		Cytochrome b-c1 complex subunit 9	28.3	34.14
ICAM3	-2.2	6.72e-08		Intercellular adhesion molecule 3	6.63	2.84		C8orf73	-2.28	0			11.95	4.97		MXRA8	-1.2	0.00474		Matrix-remodeling-associated protein 8	14.65	17.6
RP11-661A12.9	-2.2	0.0084			5.64	2.41		AC073342.12	-2.28	0.000338			2.23	0.93		PAM16	-1.2	0.00759		Mitochondrial import inner membrane translocase subunit TIM16	13.89	16.68
CXCR4	-2.2	9.7e-10		C-X-C chemokine receptor type 4	3.39	1.45		KRT223P	-2.27	0			8.2	3.42		GTF3A	-1.2	0.00734		Transcription factor IIIA	14.03	16.79
TP73	-2.19	0.000772		Tumor protein p73	2.5	1.07		C2orf54	-2.27	0.000609			6.85	2.88		MDH1	-1.2	0.00665		Malate dehydrogenase, cytoplasmic	13.24	15.96
HRASLS2	-2.18	0		HRAS-like suppressor 2	19.89	8.61		TCN1	-2.26	0.00393		Transcobalamin-1	3.81	1.61		NSMCE1	-1.2	0.0095		Non-structural maintenance of chromosomes element 1 homolog	12.85	15.46
AGAP4	-2.17	2.07e-06		Arf-GAP with GTPase, ANK repeat and PH domain-containing protein 4	2.5	1.09		FAM203B	-2.25	2.39e-06			5.08	2.14		COX8A	-1.19	2.01e-19		Cytochrome c oxidase subunit 8A, mitochondrial	81.13	97.09
BIK	-2.17	1.03e-06		Bcl-2-interacting killer	2.43	1.06		KRT4	-2.24	0		Keratin, type II cytoskeletal 4	303.99	128.36		TSPO	-1.19	2.15e-05		Translocator protein (18kDa)	47.1	56.16
AMZ2P1	-2.16	1.65e-05			2.03	0.89		CYP4F32P	-2.24	0			7.61	3.22		NAE1	-1.19	0.00128		NEDD8-activating enzyme E1 regulatory subunit	25.97	31.07
SERPINF2	-2.13	0.00141		Alpha-2-antiplasmin	2.61	1.15		HLA-L	-2.23	1.66e-12			4.23	1.8		POP7	-1.19	0.00637		Ribonuclease P protein subunit p20	15.91	18.91
HLA-L	-2.12	5.3e-07			4.23	1.87		MMP12	-2.23	1.91e-07		Macrophage metalloelastase	2.53	1.08		ATP5I	-1.18	5.66e-06		ATP synthase subunit e, mitochondrial	39.92	47.36
C10orf10	-2.12	4.67e-11			4.16	1.86		LFNG	-2.23	1.54e-05		Beta-1,3-N-acetylglucosaminyltransferase lunatic fringe	1.9	0.81		RP11-379J5.2	-1.18	0.000428			29.14	34.63
FAM50B	-2.11	2.63e-06		Protein FAM50B	2.81	1.26		RP1-214M20.3	-2.22	0.00123			7.24	3.09		REEP5	-1.18	0.000413		Receptor expression-enhancing protein 5	23.52	27.88
C19orf46	-2.1	0.00187			2.7	1.2		PIM2	-2.21	0		Serine/threonine-protein kinase pim-2	5.31	2.27		PPIA	-1.17	1.37e-06		Peptidyl-prolyl cis-trans isomerase	102.47	120.26
RARRES3	-2.09	0		Retinoic acid receptor responder protein 3	119.15	53.73		LGALS7B	-2.19	9.25e-06			175.92	76.58		NPC2	-1.17	1.21e-11		Epididymal secretory protein E1	63.44	74.63
C2orf44	-2.09	2.53e-05			2.1	0.96		AL591845.1	-2.17	8.24e-07			10.41	4.54		HIGD2A	-1.17	0.000458		HIG1 domain family member 2A	27.11	31.84
AC011043.1	-2.08	0.0025			12.05	5.53		TLL2	-2.15	4.36e-05		Tolloid-like protein 2	1.88	0.83		ATP5J2	-1.17	0.00238		ATP synthase subunit f, mitochondrial	22.25	26.01
OLFML2A	-2.08	0		Olfactomedin-like protein 2A	10.67	4.84		CHST2	-2.14	0		Carbohydrate sulfotransferase 2	36.7	16.27		RPL36	-1.16	0.00143		60S ribosomal protein L36	371.39	433.14
ADH1B	-2.06	4.35e-05		Alcohol dehydrogenase 1B	14.92	6.8		AC011043.1	-2.14	8.34e-13			12.05	5.34		PHB2	-1.16	0.00642		cDNA FLJ56579, highly similar to Prohibitin-2	41.06	47.98
IL20RA	-2.04	0		Interleukin-20 receptor subunit alpha	12.42	5.74		LYPD6B	-2.13	0		Ly6/PLAUR domain-containing protein 6B	6.11	2.73		SNRPC	-1.16	0.000313		U1 small nuclear ribonucleoprotein C	30.3	35.17
C8orf55	-2.04	0			11.73	5.43		HLA-DRB1	-2.1	0		HLA class II histocompatibility antigen, DRB1-4 beta chain	63.73	28.84		LDHA	-1.15	0.00143		L-lactate dehydrogenase A chain	258.33	296.87
ENDOG	-2.03	1.29e-13		Endonuclease G, mitochondrial	13.86	6.48		LINC00278	-2.08	4.51e-06			2.4	1.1		C17orf76-AS1	-1.15	1.47e-09		Putative uncharacterized protein C17orf76-AS1, mitochondrial	94.59	108.67
NRADDP	-2.03	2.86e-05			2.21	1.03		USH1G	-2.08	1.11e-05		Usher syndrome type-1G protein	2.25	1.03		PSENEN	-1.15	0.000241		Gamma-secretase subunit PEN-2	33.03	38.21
ST6GAL1	-2.01	0.00118		ST6 beta-galactosamide alpha-2,6-sialyltranferase 1, isoform CRA_c	2.2	1.03		DDIT4	-2.06	0		DNA damage-inducible transcript 4 protein	149.54	68.7		ELOVL1	-1.15	0.000707		cDNA FLJ51720, highly similar to Elongation of very long chain fatty acids protein 1	30.93	35.66
UNC93A	-1.99	3.68e-05		Protein unc-93 homolog A	10.06	4.75		FAM46B	-2.06	0			12.58	5.81		UXT	-1.15	0.00754		Protein UXT	25.92	29.8
AC093484.6	-1.97	2.6e-06			3.05	1.46		ASPG	-2.06	6.39e-12		HCG23215, isoform CRA_a	4.74	2.18		RPL38	-1.14	0.00734		60S ribosomal protein L38	61.97	70.73
C20orf151	-1.97	0.000141			2.08	1		DDX11L2	-2.05	8.82e-05			2.05	0.95		COX7A2	-1.14	0.00265		Cytochrome c oxidase subunit 7A2, mitochondrial	30.14	34.5
CPE	-1.96	1.76e-06		Carboxypeptidase E	13.57	6.6		UNC93A	-2.04	1.16e-09		Protein unc-93 homolog A	10.06	4.67		CREG1	-1.14	0.00307		Protein CREG1	30.32	34.62
GSTT2	-1.96	0		Glutathione S-transferase theta-2	8.18	3.94		CD53	-2.04	3.88e-06		Leukocyte surface antigen CD53	2.54	1.19		RPL23A	-1.13	0.000238		Ribosomal protein L23a, isoform CRA_a	143.89	163.72
TSPAN12	-1.95	0.000262		Tetraspanin-12	5.64	2.72		BIK	-2.04	0.00147		Bcl-2-interacting killer	2.43	1.13		SF3B5	-1.13	4.76e-05		Splicing factor 3B subunit 5	66.02	74.61
RP1-278C19.3	-1.95	1.65e-05			2.53	1.23		NUP210	-2.03	0.000574		Nuclear pore membrane glycoprotein 210	2.66	1.24		GABARAP	-1.12	0.00134		Gamma-aminobutyric acid receptor-associated protein	90.31	101.46
RAD51C	-1.94	2.3e-09		DNA repair protein RAD51 homolog 3	4.31	2.1		CD74	-2.01	0		HLA class II histocompatibility antigen gamma chain	110.98	52.41		ARPC3	-1.12	0.000922		Actin-related protein 2/3 complex subunit 3	42.54	47.98
RPL9P9	-1.93	0			310.89	152.9		CPA4	-2.01	0.000191		Carboxypeptidase A4	6.25	2.95		BRK1	-1.1	0.000798		Protein BRICK1	87.55	96.18
NMU	-1.93	6.73e-14		Neuromedin U, isoform CRA_a	6.4	3.15		IL33	-2.01	3.72e-10		cDNA FLJ51972, highly similar to Nuclear factor from high endothelial venules	4.29	2.02		PSMB3	-1.1	0.000119		Proteasome subunit beta type-3	74.59	82.59
ZNF77	-1.93	5.86e-08		Zinc finger protein 77	3.72	1.83		SERPINF2	-2.01	0.00485		Alpha-2-antiplasmin	2.61	1.23		SRP14	-1.1	0.000264		Signal recognition particle 14 kDa protein	73.03	80.81
C8orf73	-1.92	0			11.95	5.9		RPL15P3	-2.01	0.000185			2.36	1.12		UBA52	-1.09	1.54e-05		Ubiquitin-60S ribosomal protein L40	123.51	134.88
ACTA2	-1.92	0.00354		Actin, aortic smooth muscle	4.03	1.97		OGDHL	-2.01	0.00342		2-oxoglutarate dehydrogenase-like, mitochondrial	2.18	1.03		CHCHD2	-1.09	0.00962		Coiled-coil-helix-coiled-coil-helix domain-containing protein 2, mitochondrial	118.55	129.54
ACP5	-1.91	0		Tartrate-resistant acid phosphatase type 5	15.67	7.8		GPR143	-2	0.000457		G-protein-coupled receptor 143	3.05	1.44
PIGP	-1.91	4.13e-06		Phosphatidylinositol N-acetylglucosaminyltransferase subunit P	2.98	1.48		RP11-524H19.2	-1.98	2.09e-08			6.26	2.99
ZNF323	-1.88	2.88e-07		Zinc finger protein 323	3.63	1.82		RASA4B	-1.95	0		Putative Ras GTPase-activating protein 4B	197.52	95.78
CTSK	-1.87	0		Cathepsin K	96.93	48.93		RP11-295K3.1	-1.95	0.000181			14.58	7.07
P2RY6	-1.87	0.000156		P2Y purinoceptor 6	3.13	1.57		APOBEC3D	-1.95	2.94e-06		Probable DNA dC->dU-editing enzyme APOBEC-3D	3.61	1.75
EPN3	-1.86	3.54e-12		Epsin-3	8.83	4.46		PLA2G2A	-1.92	0		Phospholipase A2, membrane associated	38.49	19.05
LYPD6B	-1.86	0.00828		Ly6/PLAUR domain-containing protein 6B	6.11	3.07		AMZ2P1	-1.92	0.000303			2.03	1
RP11-379B8.1	-1.86	0.000925			2.07	1.05		SERINC2	-1.9	0		Serine incorporator 2	51.52	25.82
PRR15L	-1.85	0.000117			2.46	1.27		PAPLN	-1.89	2.57e-09		Papilin	9.73	4.88
GLI4	-1.85	0.000265		Zinc finger protein GLI4	2.3	1.18		C17orf97	-1.89	3.2e-12			5.99	3.01
SNCG	-1.84	4.31e-05		Gamma-synuclein	50.13	25.55		AC010507.1	-1.88	0.00123			5.23	2.64
LRRC45	-1.84	0.000619		Leucine-rich repeat-containing protein 45	6.5	3.31		MYEOV	-1.87	0			17	8.6
MBOAT1	-1.84	8.66e-07		Lysophospholipid acyltransferase 1	5.66	2.89		SNCG	-1.86	0		Gamma-synuclein	50.13	25.57
RP4-545L17.7	-1.84	0.000137			2.74	1.41		AC022596.6	-1.86	6.43e-14			7.16	3.65
KIF20A	-1.84	0.00351		cDNA FLJ55710, highly similar to Kinesin family member 20A	2.07	1.06		C2orf55	-1.85	0.000242			8.41	4.31
LPAR3	-1.83	4.42e-09		Lysophosphatidic acid receptor 3	4.91	2.54		SCD5	-1.84	0		Stearoyl-CoA desaturase 5	11.78	6.08
ASPG	-1.83	8.3e-09		HCG23215, isoform CRA_a	4.74	2.44		RARRES3	-1.83	0		Retinoic acid receptor responder protein 3	119.15	61.83
USH1G	-1.83	0.000493		Usher syndrome type-1G protein	2.25	1.15		IL20RA	-1.82	0		Interleukin-20 receptor subunit alpha	12.42	6.47
PILRB	-1.82	1.41e-10		Paired immunoglobulin-like type 2 receptor beta	26.67	13.78		SYT17	-1.82	0.00101		Synaptotagmin-17	3.27	1.71
SHMT1	-1.82	6.73e-14		Serine hydroxymethyltransferase, cytosolic	7.55	3.94		PILRB	-1.81	1.45e-12		Paired immunoglobulin-like type 2 receptor beta	26.67	13.95
OTOP2	-1.82	7.59e-06		Otopetrin-2	3.22	1.67		RAB17	-1.81	2.18e-08		Ras-related protein Rab-17	4.63	2.42
AC027612.6	-1.82	0.00094			3.2	1.68		LGALS9B	-1.8	0.000272		Galectin-9B	6.58	3.48
GGT5	-1.81	0		Gamma-glutamyltransferase 5 heavy chain	8.26	4.32		CARD11	-1.8	0.00203		Caspase recruitment domain-containing protein 11	5.24	2.75
AGFG2	-1.81	0.0068		Arf-GAP domain and FG repeat-containing protein 2	3.53	1.83		SLC9A3	-1.79	4.22e-11		Sodium/hydrogen exchanger	9.12	4.83
XRCC6BP1	-1.8	0.0036		Mitochondrial inner membrane protease ATP23 homolog	7.21	3.76		GSTT2	-1.79	3.1e-13		Glutathione S-transferase theta-2	8.18	4.34
MANEAL	-1.8	0.000717		Glycoprotein endo-alpha-1,2-mannosidase-like protein	2.84	1.48		FAM83E	-1.79	7.13e-08			4.55	2.42
MMP15	-1.8	0.000439		Matrix metalloproteinase-15	2.34	1.24		CLCA4	-1.79	1.16e-07		Calcium-activated chloride channel regulator 4	4.42	2.35
HDHD3	-1.79	6.73e-14		Haloacid dehalogenase-like hydrolase domain-containing protein 3	10.53	5.55		LGALS9C	-1.78	2.2e-07		Galectin-9C	14.3	7.61
FAM83E	-1.79	6.83e-08			4.55	2.4		C19orf46	-1.78	0.000138			2.7	1.44
C3orf54	-1.78	6.7e-13			7.43	3.95		UPK3BL	-1.77	0.000946		Uroplakin-3b-like protein	16.56	8.9
NDRG3	-1.76	1.6e-07		Protein NDRG3	9.35	4.99		FAM21A	-1.77	0		WASH complex subunit FAM21A	9.35	5.01
NUDT8	-1.76	9.19e-06		Nucleoside diphosphate-linked moiety X motif 8, mitochondrial	3.48	1.87		HLA-DPA1	-1.77	0.00175		HLA class II histocompatibility antigen, DP alpha 1 chain	4.98	2.67
AMDHD2	-1.75	0.00247		Putative N-acetylglucosamine-6-phosphate deacetylase	12.02	6.45		AP003716.1	-1.77	0.00212			4.6	2.47
REEP6	-1.73	0.002		Receptor expression-enhancing protein 6	9.02	4.9		ZNF77	-1.77	4.23e-06		Zinc finger protein 77	3.72	2
RP11-802E16.3	-1.73	0.00509			8.48	4.59		AC013268.5	-1.75	0.00147			2.83	1.54
LRRC56	-1.73	0.000261			2.78	1.52		GGT6	-1.74	0		cDNA FLJ51026	20.3	11.04
SNN	-1.72	4.07e-11		Stannin	20.78	11.39		MOXD1	-1.73	4.23e-10		Monooxygenase, DBH-like 1	16.35	8.97
ENC1	-1.72	0.00527		Ectoderm-neural cortex protein 1	20.67	11.44		ACP5	-1.73	0		Tartrate-resistant acid phosphatase type 5	15.67	8.61
MVK	-1.72	0		Mevalonate kinase (Mevalonic aciduria), isoform CRA_a	14.96	8.22		RPL9P9	-1.72	3.04e-08			310.89	172.02
RP11-783K16.5	-1.72	1.7e-11			7.4	4.07		HS3ST6	-1.72	1.55e-06		Heparan sulfate glucosamine 3-O-sulfotransferase 6	4.26	2.36
CERS4	-1.72	1.12e-09		Ceramide synthase 4	7.05	3.89		POLR2J2	-1.71	2.87e-06		DNA-directed RNA polymerase II subunit RPB11-b1	223.55	124.01
RP11-116G8.4	-1.72	0.000376			5.62	3.08		HDHD3	-1.71	0		Haloacid dehalogenase-like hydrolase domain-containing protein 3	10.53	5.85
AL669918.1	-1.72	0.000304			2.81	1.55		MICALCL	-1.71	0.003		MICAL C-terminal-like protein	4.48	2.49
BBOX1	-1.71	7e-06		Gamma-butyrobetaine dioxygenase	3.87	2.13		PPP1R1B	-1.71	0.000457		Protein phosphatase 1 regulatory subunit 1B	3.02	1.67
C10orf116	-1.7	2.54e-05			784.35	432.64		IRF5	-1.7	0.00329		Interferon regulatory factor 5	2.46	1.37
GGT6	-1.7	0.000214		cDNA FLJ51026	20.3	11.21		WNT7A	-1.69	6.7e-08		Protein Wnt-7a	5.38	3.01
PRADC1	-1.7	1.91e-13		Protease-associated domain-containing protein 1	12.3	6.82		AGT	-1.69	9.06e-08		Angiotensinogen	5.3	2.97
RNF166	-1.7	0.0064		RING finger protein 166	4.21	2.36		LRRC56	-1.69	0.000426			2.78	1.56
MFAP3L	-1.7	0.0018		Microfibrillar-associated protein 3-like	3.29	1.82		KRT12	-1.68	0.0079		Keratin, type I cytoskeletal 12	1503.09	848.2
ACSL5	-1.7	0.000537		cDNA FLJ52792, highly similar to Long-chain-fatty-acid--CoA ligase 5 (EC 6.2.1.3)	2.74	1.53		TMEM238	-1.68	3.82e-09		Transmembrane protein 238	6.41	3.63
NTHL1	-1.69	0.001		Endonuclease III-like protein 1	6.93	3.84		SCGB2A1	-1.67	3.09e-06		Mammaglobin-B	11.49	6.54
DIS3L	-1.69	0.00115		DIS3-like exonuclease 1	5.12	2.88		KRT3	-1.66	1.71e-07		Keratin, type II cytoskeletal 3	520.35	297.48
RILP	-1.69	6.99e-06		Rab-interacting lysosomal protein	4.05	2.26		MYH14	-1.66	2.7e-06		Myosin-14	148.51	84.64
PSAT1	-1.68	1.12e-09		Phosphoserine aminotransferase	27.77	15.56		CHST11	-1.66	0.00249		Carbohydrate sulfotransferase 11	16	9.13
SLC35C1	-1.68	0.0062		cDNA, FLJ96534, highly similar to Homo sapiens GDP-fucose transporter 1, mRNA	23.57	13.37		FGFR3	-1.65	0.00549		Fibroblast growth factor receptor	109.66	62.94
C9orf7	-1.67	3.8e-08			7.5	4.25		ADH7	-1.65	0.00057		Alcohol dehydrogenase class 4 mu/sigma chain	25.6	14.72
MXD4	-1.67	1.14e-05		Max dimerization protein 4	6.84	3.87		MBOAT1	-1.65	1.11e-07		Lysophospholipid acyltransferase 1	5.66	3.25
DHCR24	-1.65	0.000437		cDNA FLJ53870, highly similar to 24-dehydrocholesterol reductase (EC1.3.1.-)	107.08	61.65		PRR15L	-1.65	0.00259			2.46	1.42
CCDC51	-1.64	4.72e-06		Coiled-coil domain-containing protein 51	18.92	10.84		MMP15	-1.65	0.00338		Matrix metalloproteinase-15	2.34	1.34
NT5DC2	-1.64	1.06e-11		5'-nucleotidase domain-containing protein 2	8.72	5.03		IFI30	-1.64	0		Gamma-interferon-inducible lysosomal thiol reductase	86.33	49.98
PHGDH	-1.64	0.00175		D-3-phosphoglycerate dehydrogenase	6.79	3.95		CTD-2562J17.7	-1.64	0.0018			3.16	1.83
PLLP	-1.64	4.97e-05		Plasmolipin	6.48	3.72		GDPD2	-1.63	1.09e-07		Glycerophosphoinositol inositolphosphodiesterase GDPD2	5.99	3.49
TMEM125	-1.64	4.12e-07		Transmembrane protein 125	5.35	3.09		SLAMF7	-1.63	0.00279		SLAM family member 7, isoform CRA_b	4.46	2.6
HSD17B7P2	-1.64	2.37e-05			4.06	2.34		PADI1	-1.62	2.55e-11		cDNA FLJ60413, highly similar to Protein-arginine deiminase type-1 (EC3.5.3.15)	8.94	5.24
FASN	-1.63	1.03e-07		Fatty acid synthase	46.83	27.15		HAPLN3	-1.62	1.46e-05		Hyaluronan and proteoglycan link protein 3	4.43	2.6
PCYT2	-1.63	1.47e-08		cDNA FLJ51364, highly similar to Ethanolamine-phosphate cytidylyltransferase (EC 2.7.7.14)	7.34	4.25		ST3GAL4	-1.61	2.27e-07		CMP-N-acetylneuraminate-beta-galactosamide-alpha-2,3-sialyltransferase 4	24.52	14.41
TSPAN33	-1.63	0.00265		Tetraspanin-33	2.87	1.67		HCP5	-1.61	1.47e-05		HLA class I histocompatibility antigen protein P5	9.47	5.57
SERTAD4	-1.63	0.00311			2.57	1.49		FHOD3	-1.6	0.00242		FH1/FH2 domain-containing protein 3	11.69	6.9
LMF1	-1.61	0.00038		Putative uncharacterized protein LA16c-360B4.1	3.89	2.28		C8orf55	-1.6	3.98e-11			11.73	6.97
C16orf7	-1.6	0.00552		Uncharacterized protein C16orf7	11.54	6.86		C16orf7	-1.6	6.43e-14		Uncharacterized protein C16orf7	11.54	6.86
TBC1D9	-1.6	4.44e-08		TBC1 domain family member 9	6.74	3.99		KIF21A	-1.6	3.18e-07		Kinesin-like protein KIF21A	7.37	4.36
SLC12A8	-1.6	2.93e-05		Solute carrier family 12 member 8	4.44	2.63		C19orf21	-1.6	1.11e-08			7.12	4.21
DTX4	-1.6	0.00119		E3 ubiquitin-protein ligase DTX4	4.07	2.41		LYPD2	-1.59	0		Ly6/PLAUR domain-containing protein 2	295.73	176.84
CTD-2003C8.1	-1.6	0.000408			3.44	2.02		MUC20	-1.59	2.58e-07		Mucin-20	27.55	16.45
C14orf142	-1.59	0.00226			8.92	5.27		TEF	-1.59	3.82e-09		Thyrotroph embryonic factor	7.77	4.65
ZNF664	-1.59	1.4e-08		Zinc finger protein 664	7.27	4.33		TBC1D9	-1.59	6.55e-08		TBC1 domain family member 9	6.74	4.03
TMEM238	-1.59	1.6e-07		Transmembrane protein 238	6.41	3.81		TACC2	-1.59	7.28e-05		Transforming acidic coiled-coil-containing protein 2	6.15	3.67
HDDC3	-1.59	0.000319		Guanosine-3',5'-bis(diphosphate) 3'-pyrophosphohydrolase MESH1	3.66	2.17		QDPR	-1.59	0.000151		cDNA FLJ42391 fis, clone 3NB692002806, highly similar to Dihydropteridine reductase (EC 1.5.1.34)	5.98	3.58
STRA13	-1.58	7.04e-08		Centromere protein X	44.25	26.45		N4BP3	-1.59	5.16e-06		NEDD4-binding protein 3	5.54	3.3
IDH1	-1.58	6.27e-05		Isocitrate dehydrogenase [NADP] cytoplasmic	16.66	10.05		MFAP3L	-1.59	0.000693		Microfibrillar-associated protein 3-like	3.29	1.96
PARP10	-1.58	4.21e-08		Poly [ADP-ribose] polymerase 10	7.1	4.27		LRG1	-1.58	6.84e-05		Leucine-rich alpha-2-glycoprotein	7.31	4.38
RGS14	-1.58	0.00913		Regulator of G-protein-signaling 14	5.68	3.39		ANO7L1	-1.58	0.00038			6.26	3.77
FBLN1	-1.57	0		Fibulin 1	22.8	13.75		RP1-102E24.8	-1.58	0.000593			3.95	2.38
RP11-295K3.1	-1.57	0.000103			14.58	8.78		MUC1	-1.57	2.01e-06		Mucin-1	113.97	68.63
ATHL1	-1.57	5.52e-06		Acid trehalase-like protein 1	5.37	3.24		SLC35C1	-1.57	1.35e-09		cDNA, FLJ96534, highly similar to Homo sapiens GDP-fucose transporter 1, mRNA	23.57	14.25
C6orf162	-1.57	0.00235		UPF0708 protein C6orf162	3.05	1.83		DBP	-1.57	0.000187		D site-binding protein	9.06	5.47
MUC1	-1.56	5e-05		Mucin-1	113.97	68.81		RGS19	-1.57	7.04e-05		Regulator of G-protein signaling 19	4.85	2.92
AC009060.1	-1.56	1.79e-08			7.64	4.61		ANXA8	-1.56	7.8e-13		Annexin	44.3	26.93
SLC46A1	-1.56	5.02e-05		Proton-coupled folate transporter	4.69	2.86		NUAK2	-1.56	5.95e-10		NUAK family SNF1-like kinase 2	27.01	16.36
MAL	-1.55	4.6e-05		Myelin and lymphocyte protein	144.95	88.82		TMEM125	-1.56	6.93e-06		Transmembrane protein 125	5.35	3.25
SERINC2	-1.55	0		Serine incorporator 2	51.52	31.5		CYBA	-1.55	9.4e-12		Cytochrome b-245 light chain	115.6	70.92
GBP3	-1.55	7.09e-05		Guanylate-binding protein 3	20.31	12.45		ANXA8L2	-1.55	0		Annexin	113.14	69.1
NRARP	-1.55	0.000849		Notch-regulated ankyrin repeat-containing protein	16.14	9.91		GGT5	-1.55	1.73e-07		Gamma-glutamyltransferase 5 heavy chain	8.26	5.06
FAM83C	-1.55	7.39e-08			15.34	9.4		ITGB7	-1.55	0.00125		Integrin beta	4.93	3.02
P2RY2	-1.55	0.00196		P2Y purinoceptor 2	14.42	8.81		RILP	-1.55	0.00381		Rab-interacting lysosomal protein	4.05	2.48
RP11-457M11.2	-1.55	0.000151			9.61	5.86		SPIRE2	-1.55	0.00292		Protein spire homolog 2	3.23	1.98
RP11-144G6.4	-1.55	3.47e-09			8.62	5.27		TNXB	-1.55	0.00834		Tenascin XB	2.59	1.58
FAM173B	-1.55	0.0038		Protein FAM173B	4.23	2.59		HLA-F	-1.54	4.8e-07		Major histocompatibility complex class I F	16.75	10.37
TMEM14A	-1.54	7.19e-12		Transmembrane protein 14A	15.39	9.44		C20orf54	-1.54	1.16e-05			8.23	5.06
PAFAH1B3	-1.54	2.38e-07		Platelet-activating factor acetylhydrolase IB subunit gamma	7.1	4.35		CAPS	-1.54	9.21e-06		Calcyphosin	5.57	3.44
ADCK2	-1.54	3.78e-07		Uncharacterized aarF domain-containing protein kinase 2	6.91	4.25		ACSL5	-1.54	0.0066		cDNA FLJ52792, highly similar to Long-chain-fatty-acid--CoA ligase 5 (EC 6.2.1.3)	2.74	1.69
RP11-164A7.1	-1.53	1.05e-05			8.58	5.29		CD82	-1.53	0		CD82 antigen	51.15	31.77
HEATR3	-1.53	2.93e-08			8.22	5.08		NPIPL3	-1.53	1.56e-09		Nuclear pore complex-interacting protein-like 3	18.03	11.2
EPHX2	-1.53	0.000845		Cytosolic epoxide hydrolase 2	4.49	2.78		CTSH	-1.53	6.63e-09		Cathepsin H light chain	10.69	6.63
AC002055.4	-1.53	0.000928			3.74	2.31		CERS4	-1.53	2.56e-06		Ceramide synthase 4	7.05	4.37
TIMELESS	-1.52	5.22e-05		Protein timeless homolog	5.81	3.62		RNASE1	-1.52	2.65e-05		Ribonuclease pancreatic	12.07	7.55
TMEM38A	-1.52	0.00332		Trimeric intracellular cation channel type A	5.35	3.31		PLLP	-1.52	0.00458		Plasmolipin	6.48	4.02
KIAA0513	-1.52	0.00376		Uncharacterized protein KIAA0513	4.51	2.79		MARCO	-1.51	2.39e-06		cDNA FLJ51344, highly similar to Macrophage receptor MARCO	10.12	6.36
TUBB2B	-1.52	0.00867		Tubulin beta-2B chain	3.41	2.13		DFNB31	-1.51	0.00104			3.92	2.47
ZNF786	-1.52	0.00509		Zinc finger protein 786	3.12	1.94		GBP3	-1.5	0		Guanylate-binding protein 3	20.31	12.88
SLC9A3R1	-1.51	0		Na(+)/H(+) exchange regulatory cofactor NHE-RF1	54.44	34.19		PWWP2B	-1.5	0			15.55	9.86
PYCARD	-1.51	6.56e-12		Apoptosis-associated speck-like protein-containing a CARD	12.38	7.76		CLEC7A	-1.5	0.00181		C-type lectin domain family 7 member A	13.81	8.74
PNPO	-1.51	5.38e-08		cDNA FLJ59109, highly similar to Pyridoxine-5'-phosphate oxidase (EC 1.4.3.5)	11.73	7.32		EPN3	-1.5	4.14e-07		Epsin-3	8.83	5.6
ALDH3B2	-1.51	3.8e-08		Aldehyde dehydrogenase family 3 member B2	10.06	6.33		IFITM10	-1.5	3.73e-07		Interferon-induced transmembrane protein 10	7.79	4.94
ARMC7	-1.51	2.09e-07			7.77	4.87		C9orf7	-1.5	6.89e-05			7.5	4.75
SMUG1	-1.51	0.00887		Single-strand selective monofunctional uracil DNA glycosylase	6.83	4.25		LRRC45	-1.5	2.31e-05		Leucine-rich repeat-containing protein 45	6.5	4.11
C14orf167	-1.51	0.00193			3.69	2.32		ATHL1	-1.5	4.97e-05		Acid trehalase-like protein 1	5.37	3.39
TNFSF13	-1.5	0.00381		Tumor necrosis factor ligand superfamily member 13	12.46	7.9		ADAMTSL5	-1.5	0.00899		ADAMTS-like protein 5	4.68	2.97
PADI1	-1.5	4.32e-05		cDNA FLJ60413, highly similar to Protein-arginine deiminase type-1 (EC3.5.3.15)	8.94	5.62		RASSF7	-1.49	6.91e-06		Ras association domain-containing protein 7	27.25	17.3
GCSH	-1.5	0.000386		Glycine cleavage system H protein, mitochondrial	6.74	4.27		AC093734.13	-1.49	0.00304			24.89	15.83
TK1	-1.5	0.000154		Thymidine kinase, cytosolic	4.95	3.13		DLL1	-1.49	1.34e-06		Delta-like protein 1	12.63	8.01
LYPD2	-1.49	0		Ly6/PLAUR domain-containing protein 2	295.73	187.28		ARMC7	-1.49	0.00704			7.77	4.93
AKR1A1	-1.49	0		Alcohol dehydrogenase [NADP(+)]	27.37	17.37		SLC12A8	-1.49	0.00049		Solute carrier family 12 member 8	4.44	2.82
RANGRF	-1.49	5.93e-12		Ran guanine nucleotide release factor	13.12	8.33		AP001007.1	-1.49	0.00282			3.62	2.3
GLE1	-1.49	4.18e-11		Nucleoporin GLE1	12.31	7.84		SFRP2	-1.49	0.00705		Secreted frizzled-related protein 2	3.16	2.01
RNASEH2A	-1.49	0.00515		Ribonuclease H2 subunit A	11.62	7.32		LMBRD1	-1.48	0.00546		Probable lysosomal cobalamin transporter	22.12	14.22
DNAJC15	-1.49	1.27e-09		DnaJ homolog subfamily C member 15	10.75	6.83		NMU	-1.48	1.53e-05		Neuromedin U, isoform CRA_a	6.4	4.11
SLC9A3	-1.49	2.17e-05		Sodium/hydrogen exchanger	9.12	5.77		EPHX2	-1.48	0.00227		Cytosolic epoxide hydrolase 2	4.49	2.88
WDR81	-1.49	0.00106		WD repeat-containing protein 81	8.09	5.11		AC005083.1	-1.48	0.00189			3.89	2.49
TMEM99	-1.49	0.00058		Transmembrane protein 99	4.42	2.79		EPHA2	-1.47	0		Ephrin type-A receptor 2	63.24	40.76
IFI30	-1.48	0		Gamma-interferon-inducible lysosomal thiol reductase	86.33	55.27		TBC1D2	-1.47	1.29e-05		TBC1 domain family member 2A	38.89	25.02
COX6C	-1.48	1.34e-06		Cytochrome c oxidase subunit 6C	38.26	24.38		SLC9A1	-1.47	2.47e-05		Solute carrier family 9 (Sodium/hydrogen exchanger), member 1	17.15	11.09
AC103965.1	-1.48	3.33e-05			13.02	8.32		NOXA1	-1.47	2.64e-06		NADPH oxidase activator 1	8.74	5.63
SEPX1	-1.48	8.4e-07			13	8.3		MXD4	-1.47	9.34e-06		Max dimerization protein 4	6.84	4.42
RNPEPL1	-1.48	7.38e-09		Arginyl aminopeptidase-like 1	10.05	6.41		HES5	-1.47	0.000773		Transcription factor HES-5	4.53	2.92
MANSC1	-1.48	0.00121		MANSC domain-containing protein 1	9.88	6.28		CXCL17	-1.46	6.32e-08		VEGF co-regulated chemokine 1	104.12	67.71
EMB	-1.48	7.72e-07		cDNA FLJ50040, highly similar to Embigin	7.74	4.94		TNS3	-1.46	0.00356		Tensin-3	6.23	4.05
CCDC53	-1.48	0.000766		WASH complex subunit CCDC53	7.24	4.62		HSD17B7P2	-1.46	0.00222			4.06	2.63
BRI3BP	-1.48	2.59e-05		BRI3-binding protein	6.07	3.86		PRSS8	-1.45	2.23e-10		cDNA FLJ54275, highly similar to Prostasin (EC 3.4.21.-)	39.66	25.92
LYSMD2	-1.48	0.000904		LysM and putative peptidoglycan-binding domain-containing protein 2	4.45	2.85		ENDOG	-1.45	1.37e-10		Endonuclease G, mitochondrial	13.86	9.08
DBI	-1.47	4.64e-08		Acyl-CoA-binding protein	49.21	31.55		TSPAN12	-1.45	0.00386		Tetraspanin-12	5.64	3.7
DGCR6L	-1.47	1.29e-13		Protein DGCR6L	29.95	19.28		ABHD16B	-1.45	0.00215		Abhydrolase domain-containing protein 16B	4.28	2.8
LIPA	-1.47	2.53e-13		Lipase	15.68	10.12		LMF1	-1.45	0.0042		Putative uncharacterized protein LA16c-360B4.1	3.89	2.55
CISD3	-1.47	5.22e-05		CDGSH iron-sulfur domain-containing protein 3, mitochondrial	9.21	5.9		CCND2	-1.45	0.00608		G1/S-specific cyclin-D2	3.64	2.38
HEXIM2	-1.47	0.000195		Protein HEXIM2	5.38	3.46		B3GNT3	-1.44	0.000917		UDP-GlcNAc:betaGal beta-1,3-N-acetylglucosaminyltransferase 3	38.18	25.11
HINT2	-1.47	0.000385		Histidine triad nucleotide-binding protein 2, mitochondrial	4.89	3.14		PSMB10	-1.44	1.4e-06		Proteasome subunit beta type-10	34.03	22.45
HEATR6	-1.47	0.0038			3.74	2.41		LLGL2	-1.44	0.000137		Lethal(2) giant larvae protein homolog 2	21.31	13.99
CYBA	-1.46	4.99e-11		Cytochrome b-245 light chain	115.6	74.74		SNN	-1.44	7.87e-06		Stannin	20.78	13.69
COX7A1	-1.46	0.00909		Cytochrome c oxidase subunit 7A1, mitochondrial	23.22	15.18		CCDC51	-1.44	0.00658		Coiled-coil domain-containing protein 51	18.92	12.44
C1orf93	-1.46	0.000152			11	7.09		CPVL	-1.44	4.21e-06		Probable serine carboxypeptidase CPVL	14.57	9.62
SCRN3	-1.46	0.00552		Secernin-3	5.15	3.32		REEP6	-1.44	1.1e-06		Receptor expression-enhancing protein 6	9.02	5.95
RGS19	-1.46	0.00157		Regulator of G-protein signaling 19	4.85	3.13		TMCO4	-1.44	3.12e-05		Transmembrane and coiled-coil domain-containing protein 4	6.82	4.49
JDP2	-1.46	0.00527		Jun dimerization protein 2	4.41	2.84		GALNT12	-1.43	4.71e-05		Polypeptide N-acetylgalactosaminyltransferase 12	13.66	9.05
TPRN	-1.46	0.0036		Taperin	3.96	2.57		LCAT	-1.43	3.85e-06		Phosphatidylcholine-sterol acyltransferase	9.66	6.39
ISLR	-1.45	0.000368		Immunoglobulin superfamily containing leucine-rich repeat protein	5.33	3.47		KIAA0513	-1.43	0.00248		Uncharacterized protein KIAA0513	4.51	3
MON1A	-1.45	0.00163		Vacuolar fusion protein MON1 homolog A	4.46	2.91		GRN	-1.42	0		Granulins	206.94	138.54
HSPA1A	-1.44	2.85e-08		Heat shock 70 kDa protein 1A/1B	188.78	123.98		WASH7P	-1.42	5.11e-10			31.35	20.96
ANXA8L2	-1.44	0.00113		Annexin	113.14	73.77		ENC1	-1.42	6.43e-14		Ectoderm-neural cortex protein 1	20.67	13.77
MRPS34	-1.44	3.39e-12		28S ribosomal protein S34, mitochondrial	45.09	29.67		AC009060.1	-1.42	1.57e-05			7.64	5.1
ANXA8	-1.44	0.00166		Annexin	44.3	29.03		CLN8	-1.42	0.000714		Protein CLN8	5.36	3.57
AP1M2	-1.44	0.00195		AP-1 complex subunit mu-2	29.02	18.98		GSTT2B	-1.42	0.00138		Glutathione S-transferase theta-2B	5.02	3.36
MCOLN1	-1.44	0.00302		Mucolipin-1	13.64	8.91		GSN	-1.41	0		Gelsolin	81.39	54.67
ZMAT5	-1.44	0.00361		Zinc finger matrin-type protein 5	4.64	3.04		STRA13	-1.41	0.000114		Centromere protein X	44.25	29.74
CD82	-1.43	0		CD82 antigen	51.15	33.76		IL18	-1.41	0.0002		Interleukin-18	37.88	25.39
CREG1	-1.43	1.53e-07		Protein CREG1	45.79	30.32		PLAC2	-1.41	0.00246		Placenta-specific protein 2	20.25	13.57
CKS2	-1.43	1.53e-07		Cyclin-dependent kinases regulatory subunit 2	35.69	23.65		AC018638.1	-1.41	1.16e-09			13.81	9.28
CTSH	-1.43	2.19e-05		Cathepsin H light chain	10.69	7.08		TCEA3	-1.41	2.21e-05		Transcription elongation factor A protein 3	7.83	5.27
S100A6	-1.42	1.4e-07		Protein S100-A6	1297.45	859.12		ADCK2	-1.41	9.97e-05		Uncharacterized aarF domain-containing protein kinase 2	6.91	4.66
MFGE8	-1.42	0.000117		Lactadherin short form	20.21	13.5		C17orf49 (17 6915953..6920839)	-1.41	0.00602			4.26	2.87
CRYL1	-1.42	0.0018		Lambda-crystallin homolog	14.25	9.49		ASS1	-1.4	2.33e-08		Argininosuccinate synthase	58.15	39.34
LACTB2	-1.42	2.77e-07		Beta-lactamase-like protein 2	12.05	8.05		ELF3	-1.4	0		ETS-related transcription factor Elf-3	46.17	31.34
LCN2	-1.41	1.43e-09		Neutrophil gelatinase-associated lipocalin	189.12	126.92		AC103965.1	-1.4	0.000756			13.02	8.8
CHST2	-1.41	0.00302		Carbohydrate sulfotransferase 2	36.7	24.62		DAPK1	-1.4	8.74e-06		DAPK1 protein	10.27	6.94
PSMB10	-1.41	5.08e-06		Proteasome subunit beta type-10	34.03	22.92		UNC93B1	-1.4	0.00186		Protein unc-93 homolog B1	7.63	5.17
ALAD	-1.41	1.12e-06		Delta-aminolevulinic acid dehydratase	9.79	6.58		SLC46A1	-1.4	0.0039		Proton-coupled folate transporter	4.69	3.18
MIS18A	-1.41	0.000645		Protein Mis18-alpha	5.72	3.82		THBD	-1.39	0		Thrombomodulin	26.38	18.04
COX18	-1.41	0.0036		Mitochondrial inner membrane protein COX18	5.22	3.49		RP11-134G8.8	-1.39	3.79e-07			11.34	7.76
RBM38	-1.41	0.00368		RNA binding motif protein 38	5.17	3.48		SHMT1	-1.39	6.93e-05		Serine hydroxymethyltransferase, cytosolic	7.55	5.14
NDUFB7	-1.4	0		NADH dehydrogenase [ubiquinone] 1 beta subcomplex subunit 7	78.18	52.76		MTHFS	-1.39	0.000366		5-formyltetrahydrofolate cyclo-ligase	6.59	4.5
PPIC	-1.4	2.1e-07		Peptidyl-prolyl cis-trans isomerase C	11.36	7.7		DHCR24	-1.38	0		cDNA FLJ53870, highly similar to 24-dehydrocholesterol reductase (EC1.3.1.-)	107.08	73.72
MTHFS	-1.4	0.00091		5-formyltetrahydrofolate cyclo-ligase	6.59	4.45		SEL1L3	-1.38	2.85e-05		Protein sel-1 homolog 3	9.62	6.6
PSPH	-1.4	0.00442		Phosphoserine phosphatase	4.77	3.22		AC092296.1	-1.38	0.00037			6.86	4.72
BRI3	-1.39	8.61e-12		Brain protein I3	42.24	28.73		HLA-DMA	-1.38	0.00704		HLA class II histocompatibility antigen, DM alpha chain	4.62	3.18
SHISA5	-1.39	0.000796		Protein shisa-5	33.72	22.88		MT-CO2	-1.37	0		Cytochrome c oxidase subunit 2	6248.04	4326.57
SLC34A2	-1.39	3.23e-05		Sodium-dependent phosphate transport protein 2B	24.72	16.78		BRI3	-1.37	6.11e-10		Brain protein I3	42.24	29.24
TMEM179B	-1.39	0.000187		Transmembrane protein 179B	14.66	10.03		C10orf116	-1.36	3.07e-11			784.35	545.1
POLR3K	-1.39	1.65e-05		DNA-directed RNA polymerase III subunit RPC10	8.8	6.01		FUT3	-1.36	2.15e-05		Galactoside 3(4)-L-fucosyltransferase	27.56	19.22
C20orf54	-1.39	0.00328			8.23	5.58		CTSS	-1.36	1.13e-05		Cathepsin S	19.24	13.42
POP5	-1.39	3.7e-05		Ribonuclease P/MRP protein subunit POP5	8.31	5.68		MVK	-1.36	7.92e-07		Mevalonate kinase (Mevalonic aciduria), isoform CRA_a	14.96	10.42
SNRNP25	-1.39	0.00263		U11/U12 small nuclear ribonucleoprotein 25 kDa protein	6.06	4.12		CERS6	-1.36	0.00331		Ceramide synthase 6	6.23	4.35
DYNLL1	-1.38	3.56e-10		Dynein light chain 1, cytoplasmic	89.24	61.18		AP1M2	-1.35	1.14e-05		AP-1 complex subunit mu-2	29.02	20.45
RHOV	-1.38	7.19e-12		Rho-related GTP-binding protein RhoV	52.86	36.23		ATPIF1	-1.35	6.43e-14		ATPase inhibitor, mitochondrial	27.57	19.35
TTLL12	-1.38	0.00342		Tubulin--tyrosine ligase-like protein 12	25.27	17.28		CTA-217C2.1	-1.35	0.00707			10.71	7.5
GBA	-1.38	0.00482		Glucosylceramidase	20.27	14		RNPEPL1	-1.35	1.87e-05		Arginyl aminopeptidase-like 1	10.05	7.05
PIK3R2	-1.38	0.00324		Phosphatidylinositol 3-kinase regulatory subunit beta	18.64	12.73		BID	-1.35	0.000348		BH3-interacting domain death agonist	7.75	5.44
ASB13	-1.38	1.67e-09		Ankyrin repeat and SOCS box protein 13	15.23	10.4		ZNF211	-1.35	0.00254		Zinc finger protein 211	6.46	4.55
NIPSNAP1	-1.38	2.95e-06		Protein NipSnap homolog 1	10.26	7.02		PHYHD1	-1.35	0.00337		Phytanoyl-CoA dioxygenase domain containing 1, isoform CRA_c	5.99	4.22
VWA1	-1.38	4.75e-05		von Willebrand factor A domain-containing protein 1	8.18	5.58		DIS3L	-1.35	0.00941		DIS3-like exonuclease 1	5.12	3.61
AC092296.1	-1.38	0.000422			6.86	4.71		MT-CO3	-1.34	0		Cytochrome c oxidase subunit 3	5803.31	4118.01
SLC44A2	-1.37	1.24e-11		Choline transporter-like protein 2	65.59	45.11		GPX1	-1.34	1.16e-12		Glutathione peroxidase	223.37	157.87
BTBD6	-1.37	1.38e-05		BTB/POZ domain-containing protein 6	14.11	9.72		AC004951.5	-1.34	1.14e-06			88.22	62.68
SEL1L3	-1.37	1.66e-05		Protein sel-1 homolog 3	9.62	6.65		IGFBP3	-1.34	0		cDNA FLJ43234 fis, clone HCHON2002964, highly similar to Insulin-like growth factor-binding protein 3	67.77	47.89
COMMD9	-1.37	7.44e-05			9.36	6.43		ADM	-1.34	7.13e-05		Adrenomedullin	35.93	25.36
DHRS13	-1.37	0.00119		Dehydrogenase/reductase SDR family member 13	7.22	4.96		GPC1	-1.34	5.82e-11		Secreted glypican-1	33.61	23.88
TBC1D22A	-1.37	0.00615		TBC1 domain family, member 22A	6.29	4.33		HSBP1L1	-1.34	0.000515		Heat shock factor-binding protein 1-like protein 1	25.33	17.87
ARHGDIB	-1.36	0		Rho GDP-dissociation inhibitor 2	40.75	28.43		TTLL12	-1.34	1.73e-11		Tubulin--tyrosine ligase-like protein 12	25.27	17.9
ATPIF1	-1.36	1.52e-07		ATPase inhibitor, mitochondrial	27.57	19.09		UBN1	-1.34	3.98e-05		Ubinuclein-1	16.46	11.66
HSBP1L1	-1.36	0.00033		Heat shock factor-binding protein 1-like protein 1	25.33	17.62		HS6ST1	-1.34	4.78e-05		Heparan-sulfate 6-O-sulfotransferase 1	16.1	11.41
SMAGP	-1.36	3.2e-07		Small cell adhesion glycoprotein	16.79	11.68		MPPE1	-1.34	5.79e-06		Metallophosphoesterase 1	11.7	8.3
SPR	-1.36	8.26e-05		Sepiapterin reductase	15.89	11.08		CORO2A	-1.34	0.000908		Coronin-2A	10.29	7.3
LAMTOR2	-1.36	4.16e-05		Ragulator complex protein LAMTOR2	13.94	9.71		PER3	-1.34	0.00538		Period circadian protein homolog 3	8.73	6.19
COL1A2	-1.36	0.00144		Collagen alpha-2(I) chain	12.67	8.84		VIT	-1.34	0.00475		Vitrin	5.99	4.25
TAGLN	-1.36	2.67e-06		Transgelin	11.17	7.76		PRKAB1	-1.34	0.00619		5'-AMP-activated protein kinase subunit beta-1	5.76	4.09
FAM195A	-1.36	0.000855			7.1	4.93		GGA2	-1.33	0.000185		ADP-ribosylation factor-binding protein GGA2	16.03	11.39
ZDHHC12	-1.36	0.00072		Probable palmitoyltransferase ZDHHC12	6.86	4.75		SH2D4A	-1.33	8.64e-05		SH2 domain-containing protein 4A	15.09	10.73
FDX1L	-1.36	0.00206		Adrenodoxin-like protein, mitochondrial	6.15	4.27		SMCR7	-1.33	0.00615		Mitochondrial dynamic protein MID49	6.01	4.29
SUMF1	-1.36	0.00418		Sulfatase-modifying factor 1	5.54	3.85		TNFSF13	-1.32	6.42e-06		Tumor necrosis factor ligand superfamily member 13	12.46	8.93
GSTT2B	-1.36	0.00891		Glutathione S-transferase theta-2B	5.02	3.49		RXRA	-1.32	0.000132		cDNA FLJ16020 fis, clone BRAMY2003287, highly similar to RETINOIC ACID RECEPTOR RXR-ALPHA	10.25	7.35
CLCA2	-1.35	1.54e-08		Calcium-activated chloride channel regulator 2	60.17	42.15		NUDT18	-1.32	0.00278		Nucleoside diphosphate-linked moiety X motif 18	6.92	4.97
MRPL34	-1.35	5.52e-13		39S ribosomal protein L34, mitochondrial	25.64	17.94		MT-ATP6	-1.31	0		ATP synthase subunit a	3949.87	2853.76
ADI1	-1.35	0.000349		1,2-dihydroxy-3-keto-5-methylthiopentene dioxygenase	11.12	7.81		ENO1	-1.31	0		Alpha-enolase	947.04	686.09
UXS1	-1.35	0.000395		UDP-glucuronic acid decarboxylase 1	7.77	5.44		MTX1P1	-1.31	0.000932			18.3	13.26
MARVELD3	-1.35	0.00977		MARVEL domain-containing protein 3	5.72	3.98		TATDN2	-1.31	0.000216		Putative deoxyribonuclease TATDN2	9.84	7.12
APRT	-1.34	0		Adenine phosphoribosyltransferase	67.36	47.49		NDRG3	-1.31	0.00239		Protein NDRG3	9.35	6.75
JOSD2	-1.34	1.41e-07		Josephin-2	14.87	10.5		RP11-144G6.4	-1.31	0.000779			8.62	6.24
FBXO6	-1.34	5.03e-06		F-box only protein 6	11.73	8.25		NOTCH2NL	-1.31	0.0044		Notch homolog 2 N-terminal-like protein	7.08	5.15
MRPS33	-1.34	0.000551		28S ribosomal protein S33, mitochondrial	11.71	8.28		PERP	-1.3	0.00039		p53 apoptosis effector related to PMP-22	1274.6	932.68
ALG12	-1.34	4.54e-05		Dol-P-Man:Man(7)GlcNAc(2)-PP-Dol alpha-1,6-mannosyltransferase	9.89	6.98		MUC21	-1.3	2.84e-09		Mucin-21	21.86	15.95
DHRS4	-1.34	0.000309		Dehydrogenase/reductase SDR family member 4	8.3	5.84		DOK4	-1.3	6.97e-07		Docking protein 4	16.04	11.67
BSCL2	-1.34	0.00122		Seipin	7.33	5.19		C19orf25	-1.3	0.00519		UPF0449 protein C19orf25	10.02	7.29
MT-CO3	-1.33	0		Cytochrome c oxidase subunit 3	5803.31	4125.28		U2AF1L4	-1.3	0.00165		Splicing factor U2AF 26 kDa subunit	8.16	5.94
TSPO	-1.33	0		Translocator protein (18kDa)	66.18	47.1		TOR3A	-1.3	0.00829		Torsin-3A	7.07	5.17
FLOT2	-1.33	2.48e-07		Flotillin-2	44.66	31.82		LCN2	-1.29	0.00168		Neutrophil gelatinase-associated lipocalin	189.12	138.85
UQCRQ	-1.33	0		Cytochrome b-c1 complex subunit 8	41.11	29.3		POLR2J3	-1.29	5.25e-05		DNA-directed RNA polymerase II subunit RPB11-b2	71.55	52.72
UQCR10	-1.33	0		Cytochrome b-c1 complex subunit 9	39.81	28.3		NR2F6	-1.29	3.81e-05		Nuclear receptor subfamily 2 group F member 6	28.75	21.2
HES2	-1.33	3.65e-09		Transcription factor HES-2	18.4	13.06		CSK	-1.29	4.9e-05		Tyrosine-protein kinase CSK	26.89	19.71
TRAPPC2L	-1.33	6.64e-08		Trafficking protein particle complex subunit 2-like protein	16.15	11.47		DGCR2	-1.29	0.00182		Integral membrane protein DGCR2/IDD	23.93	17.65
PIN1	-1.33	4.52e-06		Peptidyl-prolyl cis-trans isomerase NIMA-interacting 1	12.37	8.77		TRAF4	-1.29	3.54e-07		TNF receptor-associated factor 4	18.43	13.59
MMAB	-1.33	0.000416		Cob(I)yrinic acid a,c-diamide adenosyltransferase, mitochondrial	8.62	6.14		TMEM129	-1.29	0.000129		Transmembrane protein 129	11.74	8.65
EGFL7	-1.33	0.00184		Epidermal growth factor-like protein 7	7.16	5.07		PARP10	-1.29	0.00904		Poly [ADP-ribose] polymerase 10	7.1	5.24
TMEM192	-1.33	0.00441		Transmembrane protein 192	6.43	4.58		PRDX5	-1.28	3.4e-08		Peroxiredoxin-5, mitochondrial	406.28	299.89
ABHD8	-1.33	0.00704		Abhydrolase domain-containing protein 8	6.03	4.29		SPINT2	-1.28	0.000179		Kunitz-type protease inhibitor 2	219.69	162.58
ENO1	-1.32	0		Alpha-enolase	947.04	678.39		LGALS3	-1.28	1.69e-07		Galectin-3	116.65	86.29
RPA2	-1.32	3.42e-05		Replication protein A 32 kDa subunit	25.2	18.04		PINK1	-1.28	3.67e-05		Serine/threonine-protein kinase PINK1, mitochondrial	19.38	14.38
PREB	-1.32	8e-08		Prolactin regulatory element-binding protein	21.85	15.64		FUCA1	-1.28	0.000192		Tissue alpha-L-fucosidase	16.57	12.29
TOB2	-1.32	0.000293		Protein Tob2	20.02	14.34		CDK11A	-1.28	2.96e-05		Cyclin-dependent kinase 11A	13.97	10.35
SURF1	-1.32	4.73e-06		Surfeit locus protein 1	19.21	13.75		GPR137	-1.28	0.000141		Integral membrane protein GPR137	12.33	9.15
HSPA4L	-1.32	0.000197		Heat shock 70 kDa protein 4L	10.82	7.71		NIPSNAP1	-1.28	0.000807		Protein NipSnap homolog 1	10.26	7.61
C20orf27	-1.32	0.000159		UPF0687 protein C20orf27	9.77	7		RAD9A	-1.28	0.00762		Cell cycle checkpoint control protein RAD9A	10.03	7.44
C3orf75	-1.32	0.00815			6.24	4.49		MT-CYB	-1.27	1.37e-10		Cytochrome b	2365.73	1767.09
MT-CO2	-1.31	8.57e-07		Cytochrome c oxidase subunit 2	6248.04	4538.96		S100A6	-1.27	0		Protein S100-A6	1297.45	969.65
DNAJB1	-1.31	6.73e-14		DnaJ homolog subfamily B member 1	129.15	93.74		HSPB1	-1.27	5.21e-08		Heat shock protein beta-1	618.86	463.45
ROMO1	-1.31	0		Reactive oxygen species modulator 1	50.63	36.74		HOPX	-1.27	3.1e-13		Homeodomain-only protein	116.01	86.4
GPAA1	-1.31	9.22e-10		Glycosylphosphatidylinositol anchor attachment 1 protein	21.73	15.66		ECM1	-1.27	0		Extracellular matrix protein 1	77.03	57.54
RPS19BP1	-1.31	2.82e-06		Active regulator of SIRT1	17.12	12.43		SLC44A2	-1.27	0		Choline transporter-like protein 2	65.59	48.82
CPNE2	-1.31	0.000392			12.99	9.35		ZNF385A	-1.27	0.000355		Zinc finger protein 385A	34.55	25.81
C1orf85	-1.31	0.00142		Lysosomal protein NCU-G1	12.75	9.18		FBXO6	-1.27	0.000339		F-box only protein 6	11.73	8.74
TRIM14	-1.31	0.000208		Tripartite motif-containing protein 14	10.37	7.47		GIPC1	-1.26	2.44e-05		PDZ domain-containing protein GIPC1	174.99	131.56
PQLC2	-1.31	0.00132		Lysosomal amino acid transporter 1 homolog	8.35	6.04		CREG1	-1.26	0.00207		Protein CREG1	45.79	34.62
SLC25A20	-1.31	0.00966		Mitochondrial carnitine/acylcarnitine carrier protein	6.22	4.49		EPS8L2	-1.26	0.000779		Epidermal growth factor receptor kinase substrate 8-like protein 2	42.61	31.99
GPX1	-1.3	0.00303		Glutathione peroxidase	223.37	162.59		ANXA11	-1.26	0		Annexin	42.33	31.84
HOPX	-1.3	0		Homeodomain-only protein	116.01	84.37		C20orf108	-1.26	5.44e-06			27.05	20.32
UQCR11	-1.3	0		Cytochrome b-c1 complex subunit 10	46.4	33.84		A4GALT	-1.26	0.00492		Lactosylceramide 4-alpha-galactosyltransferase	22.56	17.04
SLC25A1	-1.3	1.8e-10		Tricarboxylate transport protein, mitochondrial	25.18	18.37		NR1D1	-1.26	0.00206		Nuclear receptor subfamily 1 group D member 1	17.82	13.42
RNF14	-1.3	0.000836		E3 ubiquitin-protein ligase RNF14	9	6.52		SNX8	-1.26	2.16e-05		Sorting nexin-8	16.13	12.13
HSPA1B	-1.29	0		Heat shock 70 kDa protein 1A/1B	233.69	172.02		CXXC5	-1.26	5.51e-05		CXXC-type zinc finger protein 5	14.66	11.01
NR2F6	-1.29	2.63e-08		Nuclear receptor subfamily 2 group F member 6	28.75	21.01		KLHDC8B	-1.26	0.00362		Kelch domain-containing protein 8B	13.66	10.29
S100A13	-1.29	3.64e-06		Protein S100-A13	23.89	17.47		DDAH2	-1.26	0.000753		N(G),N(G)-dimethylarginine dimethylaminohydrolase 2	11.59	8.72
NDUFA2	-1.29	7.6e-05		NADH dehydrogenase [ubiquinone] 1 alpha subcomplex subunit 2	22.08	16.16		VGLL1	-1.26	0.000713		Transcription cofactor vestigial-like protein 1	11.52	8.65
ICMT	-1.29	3.42e-08		Protein-S-isoprenylcysteine O-methyltransferase	20.97	15.43		PLA2G15	-1.26	0.00338		Group XV phospholipase A2	9.52	7.16
ATP5E	-1.29	7.23e-08		ATP synthase subunit epsilon, mitochondrial	19.67	14.43		TST	-1.26	0.00487		Thiosulfate sulfurtransferase (Rhodanese)	8.88	6.67
LSM10	-1.29	5.01e-06		U7 snRNA-associated Sm-like protein LSm10	15.11	11.05		HLA-B	-1.25	0.00733		HLA class I histocompatibility antigen, B-82 alpha chain	471.25	358.16
EXOSC4	-1.29	2.13e-05		Exosome complex component RRP41	13.74	10.06		CRYAB	-1.25	3.24e-12		Alpha-crystallin B chain	39.06	29.67
MTIF2	-1.29	0.000121		Translation initiation factor IF-2, mitochondrial	11.99	8.8		WLS	-1.25	4.9e-09		Protein wntless homolog	30.46	23.08
CDK2AP2	-1.29	0.00248			11.77	8.62		BX511012.2	-1.25	1.15e-05			26.78	20.31
RP4-758J18.2	-1.29	0.000656			10.14	7.43		ERBB2	-1.25	1.8e-05		cDNA FLJ59426, highly similar to Receptor tyrosine-protein kinase erbB-2 (EC 2.7.10.1)	26.55	20.18
SLC38A7	-1.29	0.00186		Putative sodium-coupled neutral amino acid transporter 7	10.04	7.34		TOB2	-1.25	3.86e-06		Protein Tob2	20.02	15.21
NUDT16L1	-1.29	0.00124		Protein syndesmos	9.32	6.85		EPB41L1	-1.25	0.00158		Band 4.1-like protein 1	18.56	14.14
ACBD5	-1.29	0.00226		cDNA FLJ53837, moderately similar to Homo sapiens acyl-Coenzyme A binding domain containing 5 (ACBD5), mRNA	8.63	6.32		FN3KRP	-1.25	0.000117		Ketosamine-3-kinase	16.23	12.36
NAGPA	-1.29	0.00645		N-acetylglucosamine-1-phosphodiester alpha-N-acetylglucosaminidase	7.47	5.48		TCIRG1	-1.25	0.000482		V-type proton ATPase 116 kDa subunit a isoform 3	15.61	11.84
GSTP1	-1.28	0		Glutathione S-transferase P	206.3	152.18		CRYL1	-1.25	0.000211		Lambda-crystallin homolog	14.25	10.83
CST3	-1.28	0.00028		Cystatin-C	165.35	121.54		C9orf167	-1.25	0.000268			13.67	10.37
SYPL1	-1.28	9.73e-05		Synaptophysin-like protein 1	44.15	32.75		XYLT2	-1.25	0.00556		cDNA FLJ58089, highly similar to Xylosyltransferase 2 (EC 2.4.2.26)	9.29	7.02
NDUFB9	-1.28	0.00213		NADH dehydrogenase [ubiquinone] 1 beta subcomplex subunit 9	30.21	22.45		SDHAF1	-1.25	0.00663		Succinate dehydrogenase assembly factor 1, mitochondrial	9.14	6.93
MLST8	-1.28	2.7e-06		Target of rapamycin complex subunit LST8	17.22	12.77		ARHGDIB	-1.24	5.25e-12		Rho GDP-dissociation inhibitor 2	40.75	31.15
C9orf142	-1.28	0.00143			9.53	7.01		SLC25A23	-1.24	3.19e-06		Calcium-binding mitochondrial carrier protein SCaMC-3	28.04	21.46
NDUFV3	-1.28	0.00362		NADH dehydrogenase (Ubiquinone) flavoprotein 3, 10kDa, isoform CRA_d	8.73	6.46		CASP3	-1.24	1.04e-06		Caspase-3 subunit p17	23.11	17.67
LDHA	-1.27	0		L-lactate dehydrogenase A chain	346.47	258.33		WDR6	-1.24	2.27e-06		WD repeat-containing protein 6	21.46	16.38
ASS1	-1.27	2.7e-08		Argininosuccinate synthase	58.15	43.46		RTN3	-1.24	6.44e-06		Reticulon-3	20.5	15.68
SEPW1	-1.27	8.23e-12		Selenoprotein W	43.03	32.04		CKB	-1.24	0.00124		Creatine kinase B-type	12.27	9.35
ATP5D	-1.27	0.00124		ATP synthase subunit delta, mitochondrial	37.43	27.72		SGSM3	-1.23	0.00509		Small G protein-signaling modulator 3	24.42	18.81
NENF	-1.27	0.00463		Neudesin	25.69	19.11		S100A13	-1.23	6.27e-06		Protein S100-A13	23.89	18.41
GYG1	-1.27	0.000699		Glycogenin-1	22.31	16.68		HEXIM1	-1.23	3.7e-05		Protein HEXIM1	19.91	15.42
PCBD1	-1.27	4.99e-06		Pterin-4-alpha-carbinolamine dehydratase	16.94	12.59		ASB13	-1.23	0.00057		Ankyrin repeat and SOCS box protein 13	15.23	11.79
GAA	-1.27	0.000682		76 kDa lysosomal alpha-glucosidase	16.83	12.58		CPNE2	-1.23	0.00165			12.99	10.01
AIMP2	-1.27	5.22e-05		Aminoacyl tRNA synthase complex-interacting multifunctional protein 2	14.26	10.63		GLE1	-1.23	0.00241		Nucleoporin GLE1	12.31	9.48
TSPAN17	-1.27	0.000246		Tetraspanin-17	12.14	9		HSD17B8	-1.23	0.00709		Estradiol 17-beta-dehydrogenase 8	10.52	8.11
TSEN34	-1.27	0.000579		tRNA splicing endonuclease 34 homolog (S. cerevisiae)	11.74	8.76		NDUFB7	-1.22	3.8e-06		NADH dehydrogenase [ubiquinone] 1 beta subcomplex subunit 7	78.18	60.75
SSNA1	-1.26	1.46e-12		Sjoegren syndrome nuclear autoantigen 1	37.08	27.82		SLC1A5	-1.22	2.13e-07		Neutral amino acid transporter B(0)	58.64	45.67
SURF6	-1.26	1e-06		Surfeit locus protein 6	22.18	16.68		ST6GALNAC6	-1.22	0.00623		Alpha-N-acetylgalactosaminide alpha-2,6-sialyltransferase 6	37.69	29.28
CYB561	-1.26	3.51e-06		Cytochrome b561	19.58	14.65		APOL1	-1.22	0.00996		Apolipoprotein L1	30.06	23.38
FAM136A	-1.26	5.57e-05		Protein FAM136A	14.83	11.11		DGCR6L	-1.22	2.35e-07		Protein DGCR6L	29.95	23.32
PDCL3	-1.26	0.00135		Phosducin-like protein 3	12.42	9.31		EGLN2	-1.22	0.00133		Egl nine homolog 2	24.26	18.92
BX511012.1	-1.26	0.00116			12.14	9.14		RP11-206L10.1	-1.22	0.0054			12.41	9.65
MRPL35	-1.26	0.0018		39S ribosomal protein L35, mitochondrial	10.69	8.03		WDR34	-1.22	0.00604		WD repeat-containing protein 34	12.11	9.45
RPS18	-1.25	1.31e-09		40S ribosomal protein S18	710.53	534.91		HLA-A	-1.21	0.00414		Major histocompatibility complex, class I, A	540.7	424.58
COX6A1	-1.25	0.00168		Cytochrome c oxidase subunit 6A1, mitochondrial	142.26	107.44		IGFBP7	-1.21	0		Insulin-like growth factor-binding protein 7	139.57	109.32
TECR	-1.25	0.00312		cDNA FLJ36768 fis, clone ADIPS1000064, highly similar to Synaptic glycoprotein SC2	95.94	72.19		ID1	-1.21	7.07e-05		DNA-binding protein inhibitor ID-1	96.65	76.03
ASAH1	-1.25	0		Acid ceramidase subunit beta	48.5	36.81		SCAMP2	-1.21	0.000896		Secretory carrier-associated membrane protein 2	51.88	40.71
CHCHD1	-1.25	7.51e-05		Coiled-coil-helix-coiled-coil-helix domain-containing protein 1	15.98	12.12		FLOT2	-1.21	1.06e-05		Flotillin-2	44.66	34.91
ARHGEF37	-1.25	0.0006		Rho guanine nucleotide exchange factor 37	13.09	9.91		COX6C	-1.21	0.000118		Cytochrome c oxidase subunit 6C	38.26	29.93
BOK	-1.25	0.00181		Bcl-2-related ovarian killer protein	11.3	8.56		CCNYL1	-1.21	0.00571		Cyclin-Y-like protein 1	12.98	10.18
MRPL43	-1.25	0.0028		39S ribosomal protein L43, mitochondrial	10.72	8.1		J01415.25	-1.2	0.00555			3098.23	2455.51
MED18	-1.25	0.00591		Mediator of RNA polymerase II transcription subunit 18	9.96	7.55		S100A9	-1.2	0		Protein S100-A9	2015.26	1588.75
SIVA1	-1.25	0.00795		Apoptosis regulatory protein Siva	8.99	6.8		AKR1A1	-1.2	5.35e-06		Alcohol dehydrogenase [NADP(+)]	27.37	21.55
GABARAP	-1.24	3.34e-09		Gamma-aminobutyric acid receptor-associated protein	118.26	90.31		LMF2	-1.2	0.000239		Lipase maturation factor 2	21.32	16.91
NPC2	-1.24	2.48e-08		Epididymal secretory protein E1	83.41	63.44		RNF141	-1.2	0.00947		RING finger protein 141	19.62	15.52
PPDPF	-1.24	3.8e-06		Pancreatic progenitor cell differentiation and proliferation factor	79.22	60.6		HES2	-1.2	0.00203		Transcription factor HES-2	18.4	14.58
ATP5I	-1.24	1.58e-10		ATP synthase subunit e, mitochondrial	52.37	39.92		CXADR	-1.2	0.00882		Coxsackievirus and adenovirus receptor	13.17	10.42
BLVRB	-1.24	3.05e-06		Flavin reductase (NADPH)	44.82	34.21		PSAP	-1.19	1.15e-07		Prosaposin	520.16	415.48
NDUFA13	-1.24	0.00796		NADH dehydrogenase [ubiquinone] 1 alpha subcomplex subunit 13	28.22	21.54		CST3	-1.19	0.00331		Cystatin-C	165.35	131.31
FIS1	-1.24	1.79e-06		Mitochondrial fission 1 protein	26.73	20.49		THOC6	-1.19	0.000242		THO complex subunit 6 homolog	23.36	18.69
MTCH2	-1.24	1.21e-06		Mitochondrial carrier homolog 2	23.01	17.56		TRAFD1	-1.19	0.00155		TRAF-type zinc finger domain-containing protein 1	18.65	14.89
NDUFB1	-1.24	0.000861		NADH dehydrogenase [ubiquinone] 1 beta subcomplex subunit 1	13.53	10.33		ROGDI	-1.19	0.00707		Protein rogdi homolog	14.97	11.95
ZNF32	-1.24	0.00162		Zinc finger protein 32	12.03	9.12		MT-ND1	-1.18	0		NADH-ubiquinone oxidoreductase chain 1	1579.21	1269.68
ASNA1	-1.23	7.95e-10		ATPase ASNA1	52.21	40.02		HLA-C	-1.18	0.00277		HLA class I histocompatibility antigen, Cw-4 alpha chain	474.45	382.76
TRAPPC5	-1.23	5.49e-05		Trafficking protein particle complex subunit 5	39	29.82		FAM129B	-1.18	3.28e-09		Niban-like protein 1	189.02	152.13
UBE2L6	-1.23	0.00291		Ubiquitin/ISG15-conjugating enzyme E2 L6	32.15	24.69		BCL2L1	-1.18	0.000298		Bcl-2-like protein 1	26.79	21.59
PGLS	-1.23	0.0036		6-phosphogluconolactonase	25.7	19.75		C7orf59	-1.18	0.000114		UPF0539 protein C7orf59	25.48	20.4
COPS7A	-1.23	0.00495		COP9 signalosome complex subunit 7a	19.5	14.96		RPS19BP1	-1.18	0.00486		Active regulator of SIRT1	17.12	13.75
KIAA1279	-1.23	0.00871		KIF1-binding protein	12.12	9.29		IDH1	-1.18	0.00565		Isocitrate dehydrogenase [NADP] cytoplasmic	16.66	13.38
GRHPR	-1.23	0.0034		Glyoxylate reductase/hydroxypyruvate reductase	12.06	9.28		GSTP1	-1.17	0		Glutathione S-transferase P	206.3	167.07
VGLL1	-1.23	0.00566		Transcription cofactor vestigial-like protein 1	11.52	8.89		TECR	-1.17	0		cDNA FLJ36768 fis, clone ADIPS1000064, highly similar to Synaptic glycoprotein SC2	95.94	77.7
MCM4	-1.23	0.00605		DNA replication licensing factor MCM4	11.38	8.77		MDK	-1.17	0.000593		Midkine	29.6	23.97
VAT1	-1.22	0.00381		Synaptic vesicle membrane protein VAT-1 homolog	68.19	52.89		ADRBK1	-1.17	0.00446		Beta-adrenergic receptor kinase 1	19.81	16.1
NOSIP	-1.22	1.01e-07		Nitric oxide synthase-interacting protein	30.43	23.56		HSPA1A	-1.16	1.45e-05		Heat shock 70 kDa protein 1A/1B	188.78	154.43
MRPS26	-1.22	3.58e-05		28S ribosomal protein S26, mitochondrial	29.11	22.6		ETFB	-1.16	0.000124		Electron transfer flavoprotein subunit beta	33.32	27.3
TIMM13	-1.22	3.05e-05		Mitochondrial import inner membrane translocase subunit Tim13	27.16	21.05		TCEB2	-1.15	2.35e-09		Transcription elongation factor B (SIII), polypeptide 2 (18kDa, elongin B), isoform CRA_a	87.48	72.21
TRAF4	-1.22	0.000379		TNF receptor-associated factor 4	18.43	14.28		C16orf42	-1.15	0.000902			31.35	25.97
PCTP	-1.22	0.00771		Phosphatidylcholine transfer protein	13.04	10.13		RPS18	-1.14	1.31e-10		40S ribosomal protein S18	710.53	589.85
PROSC	-1.22	0.00361		Proline synthase co-transcribed bacterial homolog protein	12.65	9.8		CTSD	-1.14	1.94e-07		Cathepsin D	305.31	253.67
C17orf81	-1.22	0.00567			11.78	9.11		PTGES	-1.14	0		Prostaglandin E synthase	129.95	108
COX8A	-1.21	9.04e-11		Cytochrome c oxidase subunit 8A, mitochondrial	103.85	81.13		ASAH1	-1.14	1.23e-05		Acid ceramidase subunit beta	48.5	40.25
ATP6V0D1	-1.21	6.56e-08		V-type proton ATPase subunit d 1	57.58	44.87		FBXW5	-1.14	0.00579		F-box/WD repeat-containing protein 5	28.28	23.48
C19orf56	-1.21	9.66e-08			54.12	42.44		ATP6V0C	-1.13	0.00656		ATPase, H+ transporting, lysosomal 16kDa, V0 subunit c	136.37	114.82
TXN2	-1.21	7.84e-05		Thioredoxin, mitochondrial	21.66	16.95		MYL6	-1.13	6.47e-06		Myosin light polypeptide 6	127.27	107.27
SLC25A10	-1.21	0.000338		cDNA FLJ60124, highly similar to Mitochondrial dicarboxylate carrier	18.05	14.1		VAT1	-1.13	5.1e-07		Synaptic vesicle membrane protein VAT-1 homolog	68.19	57.09
GPS1	-1.21	0.00163		COP9 signalosome complex subunit 1	16.17	12.59		GUK1	-1.13	0.0014		Guanylate kinase	47.24	39.77
AL590369.1	-1.21	0.00181			15.7	12.27		SSNA1	-1.13	0.00277		Sjoegren syndrome nuclear autoantigen 1	37.08	31.08
PSAP	-1.2	4.49e-10		Prosaposin	520.16	411.24		RNF181	-1.13	0.00709		E3 ubiquitin-protein ligase RNF181	30.48	25.68
PPIA	-1.2	5.06e-09		Peptidyl-prolyl cis-trans isomerase	129.46	102.47		TSPO	-1.12	1.95e-05		Translocator protein (18kDa)	66.18	56.16
CXCL17	-1.2	8.15e-06		VEGF co-regulated chemokine 1	104.12	82.08		WBP2	-1.12	0.00162		WW domain-binding protein 2	51	43.1
RPL27A	-1.2	0.00049		60S ribosomal protein L27a	97.4	76.94		C19orf63	-1.12	0.00368			40.01	34.03
EIF3K	-1.2	5.63e-12		Eukaryotic translation initiation factor 3 subunit K	81.65	64.58		LDHA	-1.11	6.98e-07		L-lactate dehydrogenase A chain	346.47	296.87
FARSA	-1.2	8.17e-08		Phenylalanine--tRNA ligase alpha subunit	51.88	40.85		TRAPPC5	-1.11	0.00918		Trafficking protein particle complex subunit 5	39	33.21
PSENEN	-1.2	5.32e-09		Gamma-secretase subunit PEN-2	41.95	33.03		HLA-E	-1.1	0		HLA class I histocompatibility antigen, alpha chain E	294.1	253.88
SLC35B2	-1.2	0.000848		cDNA FLJ59462, highly similar to Adenosine 3'-phospho 5'-phosphosulfate transporter 1	27.66	21.84		RPL27A	-1.1	0.0046		60S ribosomal protein L27a	97.4	84.27
C11orf31	-1.2	1.1e-05		Protein C11orf31	27.46	21.69		C19orf56	-1.1	0.00245			54.12	46.51
GNS	-1.2	2.84e-05		cDNA FLJ54262, highly similar to N-acetylglucosamine-6-sulfatase (EC 3.1.6.14)	26.04	20.59		NUPR1	-1.09	6.52e-07		Nuclear protein 1	133.57	116.08
TSTA3	-1.2	0.000987		GDP-L-fucose synthase	18.47	14.59		COPE	-1.09	0.000339		Coatomer protein complex, subunit epsilon, isoform CRA_e	90.71	79.22
MYL6	-1.19	4.74e-12		Myosin light polypeptide 6	127.27	101.37		PSME1	-1.09	0.00587		Proteasome activator complex subunit 1	83.37	72.52
C17orf76-AS1	-1.19	1.93e-09		Putative uncharacterized protein C17orf76-AS1, mitochondrial	119.17	94.59		RPN2	-1.09	0.000908		Dolichyl-diphosphooligosaccharide--protein glycosyltransferase subunit 2	76.22	66.36
ECHS1	-1.19	1.27e-09		Enoyl-CoA hydratase, mitochondrial	52.02	41.23		IGLV6-57	\	1.43e-07			1.81	0
RNF187	-1.19	4.94e-05		E3 ubiquitin-protein ligase RNF187	35.83	28.56		IGKV2-28	\	2.7e-06			1.43	0
C16orf42	-1.19	6.66e-06			31.35	24.98		AC233264.2	\	0			1.3	0
EGLN2	-1.19	0.00767		Egl nine homolog 2	24.26	19.29		IGKV3-15	\	7.13e-08			1.05	0
SNX17	-1.19	0.000221		cDNA FLJ61770, highly similar to Sorting nexin-17	23.1	18.37
DDX49	-1.19	0.00146		Probable ATP-dependent RNA helicase DDX49	18.68	14.84
UQCRH	-1.18	2.49e-06		Cytochrome b-c1 complex subunit 6, mitochondrial	64.02	51.29
ATP6V0B	-1.18	0.00213		V-type proton ATPase 21 kDa proteolipid subunit	30.56	24.57
DNASE2	-1.18	0.000455		Deoxyribonuclease-2-alpha	23.11	18.52
YIPF1	-1.18	0.00285		cDNA FLJ54858, highly similar to Protein YIPF1	18.93	15.11
ATIC	-1.18	0.00542		Phosphoribosylaminoimidazolecarboxamide formyltransferase	17.3	13.89
CTSD	-1.17	0		Cathepsin D	305.31	245.92
CHCHD2	-1.17	0		Coiled-coil-helix-coiled-coil-helix domain-containing protein 2, mitochondrial	146.33	118.55
PSMB3	-1.17	6.73e-14		Proteasome subunit beta type-3	91.85	74.59
SNRPC	-1.17	5.27e-06		U1 small nuclear ribonucleoprotein C	37.49	30.3
ANAPC11	-1.17	0.00103		Anaphase-promoting complex subunit 11	24.01	19.43
THOC6	-1.17	0.0085		THO complex subunit 6 homolog	23.36	18.84
RAB1B	-1.16	0.00216		Ras-related protein Rab-1B	94.38	76.64
ELOVL1	-1.16	2.2e-05		cDNA FLJ51720, highly similar to Elongation of very long chain fatty acids protein 1	37.95	30.93
MRPS18B	-1.16	0.00295		cDNA FLJ54285, highly similar to 28S ribosomal protein S18b, mitochondrial	23.54	19.2
HMOX2	-1.16	0.00577		Heme oxygenase 2	20.66	16.81
FAU	-1.15	0.00104		40S ribosomal protein S30	125.61	103.52
SF3B5	-1.15	0.000697		Splicing factor 3B subunit 5	80.2	66.02
TRIM28	-1.15	7.23e-05		Transcription intermediary factor 1-beta	74.11	60.92
HIGD2A	-1.15	0.00235		HIG1 domain family member 2A	33.03	27.11
SPCS1	-1.15	0.00518		Signal peptidase complex subunit 1	31.66	26.05
RNF181	-1.15	0.000528		E3 ubiquitin-protein ligase RNF181	30.48	24.99
GAS1	-1.15	0.00222		Growth arrest-specific protein 1	31.56	26.07
PTPLAD1	-1.15	0.00281		3-hydroxyacyl-CoA dehydratase 3	25.57	20.99
PTGES	-1.14	0		Prostaglandin E synthase	129.95	107.73
RPN2	-1.14	0.00192		Dolichyl-diphosphooligosaccharide--protein glycosyltransferase subunit 2	76.22	63.07
PHLDA3	-1.14	0.00324		Pleckstrin homology-like domain family A member 3	73.75	61.16
CLTA	-1.14	1.12e-06		Clathrin light chain A	60.69	50.45
COX5B	-1.14	1.03e-05		Cytochrome c oxidase subunit 5B, mitochondrial	50.52	41.87
RNF167	-1.14	0.00327		E3 ubiquitin-protein ligase RNF167	37.18	30.94
ATP5J2	-1.14	0.00801		ATP synthase subunit f, mitochondrial	26.72	22.25
TIMM8B	-1.14	0.00993		Mitochondrial import inner membrane translocase subunit Tim8 B	23.57	19.5
OAZ1	-1.13	0.000291		Ornithine decarboxylase antizyme 1	295.53	247.59
TMEM147	-1.13	0.0011		Transmembrane protein 147	44.55	37.44
MDH2	-1.13	0.00495		Malate dehydrogenase, mitochondrial	37.68	31.4
EEF1B2	-1.12	1.75e-12		Elongation factor 1-beta	157.3	133.51
SLC25A3	-1.12	5.74e-06		Phosphate carrier protein, mitochondrial	80.19	67.86
CCDC124	-1.12	0.00771			48.15	40.8
COX5A	-1.12	0.000906		Cytochrome c oxidase subunit 5A, mitochondrial	45.22	38.04
CD74	-1.11	1.6e-06		HLA class II histocompatibility antigen gamma chain	110.98	94.44
PSMB5	-1.11	0.000588		Proteasome subunit beta type-5	53.33	45.37
HSD17B10	-1.11	0.00315		Hydroxysteroid (17-beta) dehydrogenase 10	44.69	38.01
NME2	-1.1	0.000165		Nucleoside diphosphate kinase	142.79	122.83
COX7C	-1.1	6.73e-05		Cytochrome c oxidase subunit 7C, mitochondrial	81.59	70
STOML2	-1.1	0.00952		Stomatin-like protein 2	47.19	40.64
BSG	-1.08	0.00217		Basigin	139.36	122.52
XRCC6	-1.08	0.00176		X-ray repair complementing defective repair in Chinese hamster cells 6 (Ku autoantigen, 70kDa)	93.81	82.37
TMBIM6	-1.08	0.00177		Bax inhibitor 1	90.34	79.24
RPS15	-1.07	0.000414		40S ribosomal protein S15	539.64	477.31
IGLV3-1	\	0			24.99	0
IGKV1-17	\	0			19.03	0
IGKV1D-17	\	0			16.84	0
IGHV4-31	\	0			9.29	0
IGLV1-44	\	0			8.79	0
IGHV3-33	\	0			5.7	0
IGLV2-14	\	0.00389			2.99	0
IGKV3-20	\	0			2.83	0
IGKV2D-28	\	0			2.66	0
IGHV1-2	\	0			2.49	0
IGHV1-69	\	0			1.94	0
IGLV6-57	\	1.46e-07			1.81	0
IGLV2-11	\	0			1.72	0
IGHV3-23	\	0			1.71	0
RP11-603B24.4	\	0			1.47	0
IGLV3-21	\	0			1.45	0
IGKV2-28	\	2.86e-06			1.43	0
AC233264.2	\	0			1.3	0
IGKV1-16	\	0			1.15	0
