# Supplementary material for: Atmospheric-Pressure Cold Plasma Induces Transcriptional Changes in Ex Vivo Human Corneas
Source: PLoS One. 2015 Jul 23;10(7):e0133173. doi: 10.1371/journal.pone.0133173 (PMC4512711; doi:10.1371/journal.pone.0133173)
Supplement: S2 Dataset — ID and description of the resulting GO categories, number of grouped genes and associated p-value. (XLSX) [file pone.0133173.s002.xlsx]

## Sheet: S2 Dataset
S2 Dataset. Hyper Geometric Test on Annotation performed on over- and under- DEGs are reported per test condition
ID and description of the resulting GO categories, with the number of genes detected in each one and the associated p-value
DEGs over-expressed after 2' APCP vs. Ctrl					DEGs over-expressed after 2' APCP+NAC vs. Ctrl						DEGs under-espressed after 2' APCP vs. Ctrl					DEGs under-espressed after 2' APCP+NAC vs. Ctrl							DEGs overexpressed after 2' APCP vs. 2' APCP+NAC					DEGs underexpressed after 2' APCP vs. 2' APCP+NAC
Category	Description	Genes	p-value		Category	Description	Genes	p-value			Category	Description	Genes	p-value		Category	Description	In subset	p-value				Category	Description	Genes	p-value		Category	Description	In subset	p-value
7596	blood coagulation (Reactome:REACT_2051 [TAS])	25	0.00261		10467	gene expression (Reactome:REACT_71 [TAS])	74	0			44281	---	87	3.11e-12		44281	---	49	0.000996				45087	innate immune response (Reactome:REACT_6802 [TAS])	6	0.000743		44281	---	35	4.86e-12
42493	response to drug (GO_REF:0000019 [IEA] Ensembl:ENSRNOP00000023130)	20	0.000618		6915	apoptosis (GO_REF:0000037 [IEA] UniProtKB-KW:KW-0053)	44	0.003			22904	respiratory electron transport chain (Reactome:REACT_6305 [TAS])	22	0		6955	immune response (PMID:7912851 [TAS])	26	4.28e-07				43066	negative regulation of apoptosis (GO_REF:0000002 [IEA] InterPro:IPR010695)	6	0.000502		22904	respiratory electron transport chain (Reactome:REACT_6305 [TAS])	15	3.36e-13
19221	cytokine-mediated signaling pathway (PMID:2261637 [IDA])	20	6.82e-06		44267	cellular protein metabolic process (Reactome:REACT_17015 [TAS])	41	1.61e-07			34641	cellular nitrogen compound metabolic process (Reactome:REACT_13 [TAS])	15	0.000273		8285	negative regulation of cell proliferation (PMID:8681378 [TAS])	18	0.00284				19048	virus-host interaction (GO_REF:0000037 [IEA] UniProtKB-KW:KW-0945)	5	0.00361		10467	gene expression (Reactome:REACT_71 [TAS])	13	0.00149
7411	axon guidance (Reactome:REACT_18266 [TAS])	18	0.00596		6412	translation (Reactome:REACT_1014 [TAS])	38	1.29e-11			44255	cellular lipid metabolic process (Reactome:REACT_16957 [TAS])	10	0.00626		45087	innate immune response (Reactome:REACT_6802 [TAS])	17	0.00374				14070	response to organic cyclic substance (GO_REF:0000019 [IEA] Ensembl:ENSRNOP00000050703)	4	0.000273		6412	translation (Reactome:REACT_1014 [TAS])	9	0.000129
19048	virus-host interaction (GO_REF:0000037 [IEA] UniProtKB-KW:KW-0945)	18	0.00615		16070	RNA metabolic process (Reactome:REACT_21257 [TAS])	37	7.96e-11			6091	generation of precursor metabolites and energy (PMID:7559396 [TAS])	9	1.34e-05		19221	cytokine-mediated signaling pathway (PMID:2261637 [IDA])	13	0.00266				6461	protein complex assembly (PMID:10934474 [TAS])	3	0.00547		6614	SRP-dependent cotranslational protein targeting to membrane (Reactome:REACT_115902 [TAS])	7	1.43e-05
30168	platelet activation (Reactome:REACT_798 [TAS])	16	0.000409		16071	mRNA metabolic process (Reactome:REACT_20605 [TAS])	31	7.33e-09			6958	complement activation, classical pathway (GO_REF:0000037 [IEA] UniProtKB-KW:KW-0180)	6	0.00076		6916	anti-apoptosis (PMID:18371312 [IDA])	13	0.00175				2756	MyD88-independent toll-like receptor signaling pathway (Reactome:REACT_6782 [TAS])	3	0.00115		16071	mRNA metabolic process (Reactome:REACT_20605 [TAS])	6	0.00717
16567	protein ubiquitination (GO_REF:0000041 [IEA] UniPathway:UPA00143)	15	0.00722		16032	viral reproduction (Reactome:REACT_6145 [TAS])	29	0.000249			6956	complement activation (PMID:3335508 [TAS])	6	0.000306		42981	regulation of apoptosis (PMID:21835305 [IMP])	12	0.00306				2755	MyD88-dependent toll-like receptor signaling pathway (Reactome:REACT_6788 [TAS])	3	0.00176		42776	mitochondrial ATP synthesis coupled proton transport (PMID:12110673 [IC] GO:0005753)	5	4.24e-08
8380	RNA splicing (GO_REF:0000037 [IEA] UniProtKB-KW:KW-0508)	14	0.00912		6413	translational initiation (Reactome:REACT_2159 [TAS])	26	2.26e-12			6879	cellular iron ion homeostasis (Reactome:REACT_25060 [TAS])	6	0.00789		19886	antigen processing and presentation of exogenous peptide antigen via MHC class II (Reactome:REACT_121399 [TAS])	12	1.94e-06				35666	---	3	0.00138		6200	ATP catabolic process (PMID:8227057 [NAS])	5	0.000196
48011	nerve growth factor receptor signaling pathway (Reactome:REACT_11061 [TAS])	14	0.00515		19048	virus-host interaction (GO_REF:0000037 [IEA] UniProtKB-KW:KW-0945)	26	0.000993			35338	---	5	0.000102		60333	interferon-gamma-mediated signaling pathway (Reactome:REACT_25078 [TAS])	12	3.43e-08				8063	Toll signaling pathway (Reactome:REACT_6894 [TAS])	3	0.00229		6120	mitochondrial electron transport, NADH to ubiquinone (PMID:3921850 [NAS])	5	1.92e-05
398	nuclear mRNA splicing, via spliceosome (Reactome:REACT_467 [TAS])	13	0.00128		184	nuclear-transcribed mRNA catabolic process, nonsense-mediated decay (Reactome:REACT_75886 [TAS])	22	5.1e-09			6120	mitochondrial electron transport, NADH to ubiquinone (PMID:3921850 [NAS])	5	0.00717		50776	regulation of immune response (Reactome:REACT_11152 [TAS])	11	5.53e-06				34138	toll-like receptor 3 signaling pathway (Reactome:REACT_6783 [TAS])	3	0.0015		44255	cellular lipid metabolic process (Reactome:REACT_16957 [TAS])	5	0.00442
1666	response to hypoxia (GO_REF:0000019 [IEA] Ensembl:ENSRNOP00000023130)	12	0.00548		8380	RNA splicing (GO_REF:0000037 [IEA] UniProtKB-KW:KW-0508)	21	0.000891			19432	triglyceride biosynthetic process (Reactome:REACT_1190 [TAS])	5	0.00588		19882	antigen processing and presentation (GO_REF:0000002 [IEA] InterPro:IPR001039|InterPro:IPR011161)	11	8.05e-10				34134	toll-like receptor 2 signaling pathway (Reactome:REACT_7980 [TAS])	3	0.0015		209	protein polyubiquitination (GO_REF:0000019 [IEA] Ensembl:ENSMUSP00000023159)	4	0.00993
34329	cell junction assembly (Reactome:REACT_20676 [TAS])	11	1.21e-05		19221	cytokine-mediated signaling pathway (PMID:2261637 [IDA])	21	0.000368			6986	response to unfolded protein (GO_REF:0000037 [IEA] UniProtKB-KW:KW-0834)	5	0.00947		2474	antigen processing and presentation of peptide antigen via MHC class I (Reactome:REACT_75820 [TAS])	10	0.000132				34130	toll-like receptor 1 signaling pathway (Reactome:REACT_8005 [TAS])	3	0.00144		6415	translational termination (Reactome:REACT_1986 [TAS])	4	0.00373
7173	epidermal growth factor receptor signaling pathway (Reactome:REACT_9417 [TAS])	11	0.00168		398	nuclear mRNA splicing, via spliceosome (Reactome:REACT_467 [TAS])	18	0.000236			6749	glutathione metabolic process (GO_REF:0000019 [IEA] Ensembl:ENSRNOP00000020252)	5	0.00298		42590	antigen processing and presentation of exogenous peptide antigen via MHC class I (Reactome:REACT_111119 [TAS])	10	2.23e-05				34142	toll-like receptor 4 signaling pathway (Reactome:REACT_6890 [TAS])	3	0.00229		6414	translational elongation (GO_REF:0000002 [IEA] InterPro:IPR001813)	4	0.00537
30335	positive regulation of cell migration (GO_REF:0000019 [IEA] Ensembl:ENSRNOP00000025906)	11	0.000328		6397	mRNA processing (GO_REF:0000037 [IEA] UniProtKB-KW:KW-0507)	17	0.00528			42776	mitochondrial ATP synthesis coupled proton transport (PMID:12110673 [IC] GO:0005753)	4	0.000469		30308	negative regulation of cell growth (PMID:14709717 [IDA])	9	0.00264				70555	response to interleukin-1 (GO_REF:0000019 [IEA] Ensembl:ENSRNOP00000044119)	3	0.000114		19058	viral infectious cycle (Reactome:REACT_6167 [TAS])	4	0.00497
6464	protein modification process (PMID:10477748 [IDA])	10	0.00592		6614	SRP-dependent cotranslational protein targeting to membrane (Reactome:REACT_115902 [TAS])	17	1.98e-06			19370	leukotriene biosynthetic process (GO_REF:0000019 [IEA] Ensembl:ENSMUSP00000056882)	4	0.00706		30203	glycosaminoglycan metabolic process (Reactome:REACT_121314 [TAS])	9	0.00135				7243	protein kinase cascade (PMID:9207119 [TAS])	3	0.00351		19083	viral transcription (Reactome:REACT_6152 [TAS])	4	0.00342
7179	transforming growth factor beta receptor signaling pathway (Reactome:REACT_6844 [TAS])	10	0.0025		6415	translational termination (Reactome:REACT_1986 [TAS])	16	4.14e-07			70373	negative regulation of ERK1 and ERK2 cascade (GO_REF:0000019 [IEA] Ensembl:ENSMUSP00000002275)	4	0.00199		31295	T cell costimulation (Reactome:REACT_19344 [TAS])	9	2.44e-05				10628	positive regulation of gene expression (PMID:17717601 [IMP])	3	0.0065		35872	---	3	0.00362
10628	positive regulation of gene expression (PMID:17717601 [IMP])	9	0.00759		6414	translational elongation (GO_REF:0000002 [IEA] InterPro:IPR001813)	16	1.73e-06			6564	L-serine biosynthetic process (GO_REF:0000033 [IBA] PANTHER:PTHR10000_AN1)	3	8.32e-05		43123	positive regulation of I-kappaB kinase/NF-kappaB cascade (PMID:12761501 [IEP])	9	0.00838				50900	leukocyte migration (Reactome:REACT_12051 [TAS])	3	0.0052		32088	negative regulation of NF-kappaB transcription factor activity (PMID:20434986 [IDA])	3	0.00786
30216	keratinocyte differentiation (PMID:17704059 [TAS])	8	0.000134		19058	viral infectious cycle (Reactome:REACT_6167 [TAS])	16	1.28e-06			6119	oxidative phosphorylation (PMID:8227057 [NAS])	3	0.00297		2479	antigen processing and presentation of exogenous peptide antigen via MHC class I, TAP-dependent (Reactome:REACT_111178 [TAS])	8	0.00049				2224	toll-like receptor signaling pathway (PMID:16831874 [IC] GO:0046696)	3	0.00176		35338	---	2	0.00799
14070	response to organic cyclic substance (GO_REF:0000019 [IEA] Ensembl:ENSRNOP00000050703)	8	0.00763		19083	viral transcription (Reactome:REACT_6152 [TAS])	15	1.63e-06			43508	negative regulation of JUN kinase activity (PMID:16636664 [IDA])	3	0.00387		7568	aging (GO_REF:0000019 [IEA] Ensembl:ENSRNOP00000019409)	8	0.00405				32481	positive regulation of type I interferon production (GO_REF:0000024 [ISS] UniProtKB:P15314)	2	0.00139		90200	---	2	0.00982
2756	MyD88-independent toll-like receptor signaling pathway (Reactome:REACT_6782 [TAS])	8	0.000519		86	G2/M transition of mitotic cell cycle (Reactome:REACT_2203 [TAS])	11	0.00988			6978	DNA damage response, signal transduction by p53 class mediator resulting in transcription of p21 class mediator (PMID:17050675 [IDA])	3	0.00615		22904	respiratory electron transport chain (Reactome:REACT_6305 [TAS])	8	0.00263				30212	hyaluronan metabolic process (PMID:19478093 [IDA])	2	0.00174		48266	behavioral response to pain (GO_REF:0000019 [IEA] Ensembl:ENSMUSP00000097642)	2	0.00297
2755	MyD88-dependent toll-like receptor signaling pathway (Reactome:REACT_6788 [TAS])	8	0.00139		30968	endoplasmic reticulum unfolded protein response (PMID:19816510 [TAS])	11	0.000552			6778	porphyrin metabolic process (Reactome:REACT_9431 [TAS])	3	0.00908		50852	T cell receptor signaling pathway (Reactome:REACT_12526 [TAS])	8	0.000757				30214	hyaluronan catabolic process (GO_REF:0000019 [IEA] Ensembl:ENSRNOP00000021408)	2	0.000806		46185	aldehyde catabolic process (GO_REF:0000019 [IEA] Ensembl:ENSRNOP00000029515)	2	0.000169
35666	---Toll/IL-1 receptor (TIR) domain-containing adaptor-dependent TLR signaling pathway	8	0.000788		34329	cell junction assembly (Reactome:REACT_20676 [TAS])	10	0.00124			60028	convergent extension involved in axis elongation (GO_REF:0000019 [IEA] Ensembl:ENSMUSP00000018966)	2	0.00727		16266	O-glycan processing (Reactome:REACT_115835 [TAS])	7	0.000372				50727	regulation of inflammatory response (GO_REF:0000024 [ISS] UniProtKB:Q91WS2)	2	0.00492		6513	protein monoubiquitination (PMID:17229889 [IMP])	2	0.00799
8063	Toll signaling pathway (Reactome:REACT_6894 [TAS])	8	0.00251		8544	epidermis development (PMID:9545298 [TAS])	10	0.00204			9236	cobalamin biosynthetic process (GO_REF:0000002 [IEA] InterPro:IPR002779|InterPro:IPR017858)	2	0.00226		43154	negative regulation of caspase activity (PMID:20655899 [IDA])	7	0.000706				30073	insulin secretion (PMID:1370155 [NAS])	2	0.00492		6662	glycerol ether metabolic process (GO_REF:0000002 [IEA] InterPro:IPR005746)	2	0.00556
34138	toll-like receptor 3 signaling pathway (Reactome:REACT_6783 [TAS])	8	0.000959		6418	tRNA aminoacylation for protein translation (Reactome:REACT_15302 [TAS])	9	4.47e-05			30260	entry into host cell (Reactome:REACT_6903 [TAS])	2	0.00444		6956	complement activation (PMID:3335508 [TAS])	7	1.53e-05				31340	positive regulation of vesicle fusion (GO_REF:0000019 [IEA] Ensembl:ENSRNOP00000003630)	2	6.32e-05		413	protein peptidyl-prolyl isomerization (PMID:11313484 [TAS])	2	0.00799
34134	toll-like receptor 2 signaling pathway (Reactome:REACT_7980 [TAS])	8	0.000959		6446	regulation of translational initiation (GO_REF:0000019 [IEA] Ensembl:ENSMUSP00000025290)	8	1.12e-05			35584	---	2	0.00727		2480	antigen processing and presentation of exogenous peptide antigen via MHC class I, TAP-independent (Reactome:REACT_111168 [TAS])	6	1.65e-08				51085	chaperone mediated protein folding requiring cofactor (GO_REF:0000019 [IEA] Ensembl:ENSMUSP00000074392)	2	0.000468		51603	proteolysis involved in cellular protein catabolic process (PMID:9830016 [IDA])	2	0.00982
34130	toll-like receptor 1 signaling pathway (Reactome:REACT_8005 [TAS])	8	0.00087		30216	keratinocyte differentiation (PMID:17704059 [TAS])	8	0.00148			6563	L-serine metabolic process (PMID:15291819 [IDA])	2	0.00727		6958	complement activation, classical pathway (GO_REF:0000037 [IEA] UniProtKB-KW:KW-0180)	6	0.000397				70372	regulation of ERK1 and ERK2 cascade (PMID:11266449 [IDA])	2	0.00057		51297	centrosome organization (PMID:18477460 [IMP])	2	0.00982
34142	toll-like receptor 4 signaling pathway (Reactome:REACT_6890 [TAS])	8	0.00251		43434	response to peptide hormone stimulus (GO_REF:0000019 [IEA] Ensembl:ENSRNOP00000008481)	8	0.00241			9628	response to abiotic stimulus (GO_REF:0000019 [IEA] Ensembl:ENSMUSP00000078721)	2	0.00226		6952	defense response (PMID:8454642 [TAS])	6	0.00594				43518	negative regulation of DNA damage response, signal transduction by p53 class mediator (PMID:9529249 [IDA])	2	0.00057		6108	malate metabolic process (PMID:6576816 [IMP])	2	0.00154
8544	epidermis development (PMID:9545298 [TAS])	8	0.00251		71456	---	8	0.00673			45329	carnitine biosynthetic process (PMID:16972171 [IMP])	2	0.00727		60337	type I interferon-mediated signaling pathway (Reactome:REACT_25162 [TAS])	6	0.00512				1933	negative regulation of protein amino acid phosphorylation (PMID:20123964 [IDA])	2	0.00434		7220	Notch receptor processing (PMID:15274632 [TAS])	2	0.00982
30968	endoplasmic reticulum unfolded protein response (PMID:19816510 [TAS])	8	0.00251		6987	activation of signaling protein activity involved in unfolded protein response (Reactome:REACT_18348 [TAS])	8	0.00558			32930	positive regulation of superoxide release (PMID:11714832 [IDA])	2	0.00727		50729	positive regulation of inflammatory response (PMID:17159080 [TAS])	5	0.00387				1892	embryonic placenta development (GO_REF:0000002 [IEA] InterPro:IPR024098)	2	0.00234		15986	ATP synthesis coupled proton transport (GO_REF:0000002 [IEA] InterPro:IPR000131)	2	0.00485
2224	toll-like receptor signaling pathway (PMID:16831874 [IC] GO:0046696)	8	0.00139		43433	negative regulation of transcription factor activity (PMID:18850004 [IMP])	7	0.0093			45008	depyrimidination (Reactome:REACT_1405 [TAS])	2	0.00727		2504	antigen processing and presentation of peptide or polysaccharide antigen via MHC class II (GO_REF:0000038 [IEA] UniProtKB-KW:KW-0491)	5	5.95e-06				30889	negative regulation of B cell proliferation (GO_REF:0000019 [IEA] Ensembl:ENSMUSP00000099866)	2	0.000806		43523	regulation of neuron apoptosis (PMID:21842496 [IMP])	2	0.00485
2576	platelet degranulation (Reactome:REACT_318 [TAS])	7	0.00888		43547	positive regulation of GTPase activity (PMID:9733780 [TAS])	7	0.00764			6123	mitochondrial electron transport, cytochrome c to oxygen (PMID:12928484 [IC] GO:0004129)	2	0.00727		6024	glycosaminoglycan biosynthetic process (PMID:9737970 [TAS])	5	0.00153				60444	branching involved in mammary gland duct morphogenesis (GO_REF:0000024 [ISS] UniProtKB:Q03145)	2	0.000806		31668	cellular response to extracellular stimulus (PMID:7877627 [IDA])	2	0.00556
51403	stress-activated MAPK cascade (Reactome:REACT_21308 [TAS])	7	0.000909		51028	mRNA transport (GO_REF:0000037 [IEA] UniProtKB-KW:KW-0509)	7	0.00689			8615	pyridoxine biosynthetic process (GO_REF:0000002 [IEA] InterPro:IPR000659)	2	0.000769		6749	glutathione metabolic process (GO_REF:0000019 [IEA] Ensembl:ENSRNOP00000020252)	5	0.00174				48536	spleen development (GO_REF:0000024 [ISS] UniProtKB:P97474)	2	0.00279		44262	cellular carbohydrate metabolic process (GO_REF:0000002 [IEA] InterPro:IPR001557)	2	0.00297
1934	positive regulation of protein amino acid phosphorylation (PMID:16127453 [IDA])	7	0.00888		6369	termination of RNA polymerase II transcription (Reactome:REACT_894 [TAS])	6	0.00927			18101	peptidyl-citrulline biosynthetic process from peptidyl-arginine (GO_REF:0000002 [IEA] InterPro:IPR013733)	2	0.00727		48147	negative regulation of fibroblast proliferation (GO_REF:0000019 [IEA] Ensembl:ENSMUSP00000071464)	4	0.00184				45860	positive regulation of protein kinase activity (GO_REF:0000019 [IEA] Ensembl:ENSMUSP00000099794)	2	0.00761		45900	negative regulation of translational elongation (GO_REF:0000002 [IEA] InterPro:IPR009018)	2	0.000557
43161	proteasomal ubiquitin-dependent protein catabolic process (PMID:15743842 [NAS])	7	0.00102		31424	keratinization (GO_REF:0000037 [IEA] UniProtKB-KW:KW-0417)	6	0.00927			2034	regulation of blood vessel size by renin-angiotensin (PMID:10993080 [IC] GO:0001596)	2	0.00226		9409	response to cold (GO_REF:0000019 [IEA] Ensembl:ENSMUSP00000072483)	4	0.0059				33628	regulation of cell adhesion mediated by integrin (PMID:17717601 [IMP])	2	0.000468		32366	intracellular sterol transport (PMID:17018531 [IDA])	1	0.00755
6406	mRNA export from nucleus (PMID:12554669 [IDA])	6	0.00609		6139	nucleobase, nucleoside, nucleotide and nucleic acid metabolic process (PMID:10075721 [TAS])	6	0.00927								19370	leukotriene biosynthetic process (GO_REF:0000019 [IEA] Ensembl:ENSMUSP00000056882)	4	0.00458				60035	notochord cell development (GO_REF:0000019 [IEA] Ensembl:ENSMUSP00000006614)	1	0.00329		21548	pons development (GO_REF:0000019 [IEA] Ensembl:ENSMUSP00000053145)	1	0.00755
45216	cell-cell junction organization (Reactome:REACT_19331 [TAS])	6	0.00994		30521	androgen receptor signaling pathway (PMID:9783588 [TAS])	6	0.00927								45765	regulation of angiogenesis (PMID:8557680 [IC] GO:0010574)	4	0.00184				35360	---	1	0.00983		21539	subthalamus development (GO_REF:0000019 [IEA] Ensembl:ENSMUSP00000053145)	1	0.00755
7254	JNK cascade (PMID:11564864 [NAS])	6	0.00557		1933	negative regulation of protein amino acid phosphorylation (PMID:20123964 [IDA])	6	0.00144								1836	release of cytochrome c from mitochondria (PMID:16765912 [IMP])	4	0.003				33146	regulation of estrogen receptor signaling pathway (GO_REF:0000024 [ISS] UniProtKB:Q9WVG6)	1	0.00656		61049	---	1	0.00755
1933	negative regulation of protein amino acid phosphorylation (PMID:20123964 [IDA])	6	0.000213		34660	ncRNA metabolic process (Reactome:REACT_11052 [TAS])	5	0.00198								16045	detection of bacterium (PMID:15107016 [IDA])	3	0.00273				33003	regulation of mast cell activation (GO_REF:0000019 [IEA] Ensembl:ENSMUSP00000073616)	1	0.00983		2001242	---	1	0.00755
902	cell morphogenesis (GO_REF:0000024 [ISS] UniProtKB:E9Q612)	6	0.00421		289	nuclear-transcribed mRNA poly(A) tail shortening (Reactome:REACT_20514 [TAS])	5	0.0036								16064	immunoglobulin mediated immune response (GO_REF:0000019 [IEA] Ensembl:ENSMUSP00000029842)	3	0.00273				2431	Fc receptor mediated stimulatory signaling pathway (GO_REF:0000019 [IEA] Ensembl:ENSMUSP00000078875)	1	0.00656		9191	ribonucleoside diphosphate catabolic process (PMID:18462755 [IDA])	1	0.00755
60397	JAK-STAT cascade involved in growth hormone signaling pathway (Reactome:REACT_111133 [TAS])	6	5.6e-05		375	RNA splicing, via transesterification reactions (PMID:9447963 [IDA])	5	0.0036								6672	ceramide metabolic process (PMID:14570870 [IDA])	3	0.00647				2439	chronic inflammatory response to antigenic stimulus (GO_REF:0000019 [IEA] Ensembl:ENSRNOP00000007949)	1	0.00983		61185	---	1	0.00755
71260	---cellular mechanical stimulus response	6	0.00421		387	spliceosomal snRNP biogenesis (Reactome:REACT_11066 [TAS])	5	0.0043								32967	positive regulation of collagen biosynthetic process (PMID:19041327 [IC] GO:0045944)	3	0.0091				14028	notochord formation (GO_REF:0000019 [IEA] Ensembl:ENSMUSP00000074236)	1	0.00983		42840	D-glucuronate catabolic process (GO_REF:0000019 [IEA] Ensembl:ENSMUSP00000030455)	1	0.00755
188	inactivation of MAPK activity (PMID:8943324 [TAS])	5	0.000728		43517	positive regulation of DNA damage response, signal transduction by p53 class mediator (GO_REF:0000024 [ISS] UniProtKB:Q9R1Y5)	5	8.5e-05								32930	positive regulation of superoxide release (PMID:11714832 [IDA])	3	0.000141				61179	---	1	0.00656		19061	uncoating of virus (Reactome:REACT_6965 [TAS])	1	0.00755
70936	---protein K48-linked polyubiquitination	5	0.00446		60397	JAK-STAT cascade involved in growth hormone signaling pathway (Reactome:REACT_111133 [TAS])	5	0.00298								71346	---	3	0.00647				61308	---	1	0.00329		34104	negative regulation of tissue remodeling (GO_REF:0000019 [IEA] Ensembl:ENSRNOP00000024917)	1	0.00755
50714	positive regulation of protein secretion (PMID:19966785 [IMP])	4	0.00365		6401	RNA catabolic process (PMID:8524242 [TAS])	4	0.00618								45747	positive regulation of Notch signaling pathway (GO_REF:0000024 [ISS] UniProtKB:P97309)	3	0.00772				48320	axial mesoderm formation (GO_REF:0000033 [IBA] PANTHER:PTHR10845_AN349)	1	0.00656		32688	negative regulation of interferon-beta production (PMID:19158675 [IMP])	1	0.00755
51017	actin filament bundle formation (GO_REF:0000019 [IEA] Ensembl:ENSMUSP00000054634)	4	0.00431		30224	monocyte differentiation (GO_REF:0000019 [IEA] Ensembl:ENSMUSP00000103169)	4	0.00497								51085	chaperone mediated protein folding requiring cofactor (GO_REF:0000019 [IEA] Ensembl:ENSMUSP00000074392)	3	0.00155				2553	histamine secretion by mast cell (GO_REF:0000019 [IEA] Ensembl:ENSRNOP00000011130)	1	0.00656		6106	fumarate metabolic process (GO_REF:0000002 [IEA] InterPro:IPR005677)	1	0.00755
43517	positive regulation of DNA damage response, signal transduction by p53 class mediator (GO_REF:0000024 [ISS] UniProtKB:Q9R1Y5)	4	0.000312		10718	positive regulation of epithelial to mesenchymal transition (PMID:17072303 [IMP])	4	0.00915								70372	regulation of ERK1 and ERK2 cascade (PMID:11266449 [IDA])	3	0.00209				42063	gliogenesis (PMID:12861051 [IMP])	1	0.00656		14873	response to muscle activity involved in regulation of muscle adaptation (GO_REF:0000024 [ISS] UniProtKB:P01015)	1	0.00755
31663	lipopolysaccharide-mediated signaling pathway (PMID:18538446 [TAS])	4	0.00887		45333	cellular respiration (PMID:10383829 [TAS])	4	0.00305								43534	blood vessel endothelial cell migration (PMID:14522471 [TAS])	3	0.000749				90025	regulation of monocyte chemotaxis (PMID:18802065 [IMP])	1	0.00329		1999	renal response to blood flow during renin-angiotensin regulation of systemic arterial blood pressure (GO_REF:0000019 [IEA] Ensembl:ENSMUSP00000066488)	1	0.00755
18146	keratan sulfate biosynthetic process (Reactome:REACT_121120 [TAS])	4	0.00778		8334	histone mRNA metabolic process (Reactome:REACT_185 [TAS])	4	0.00123								8637	apoptotic mitochondrial changes (PMID:11980907 [NAS])	3	0.00436				50707	regulation of cytokine secretion (GO_REF:0000019 [IEA] Ensembl:ENSMUSP00000057635)	1	0.00656		1998	angiotensin mediated vasoconstriction involved in regulation of systemic arterial blood pressure (GO_REF:0000019 [IEA] Ensembl:ENSMUSP00000066488)	1	0.00755
48247	lymphocyte chemotaxis (PMID:11017100 [NAS])	3	0.0013		51272	positive regulation of cell motion (PMID:18625725 [IMP])	4	0.00171								60349	bone morphogenesis (GO_REF:0000019 [IEA] Ensembl:ENSMUSP00000074236)	3	0.00772				2513	tolerance induction to self antigen (GO_REF:0000033 [IBA] PANTHER:PTHR11829_AN25)	1	0.00983		46963	3'-phosphoadenosine 5'-phosphosulfate transport (PMID:12716889 [IDA])	1	0.00755
42176	regulation of protein catabolic process (PMID:15743842 [IMP])	3	0.00738		46697	decidualization (GO_REF:0000019 [IEA] Ensembl:ENSMUSP00000064680)	4	0.00497								55093	response to hyperoxia (GO_REF:0000019 [IEA] Ensembl:ENSRNOP00000011230)	3	0.0091				21602	cranial nerve morphogenesis (GO_REF:0000019 [IEA] Ensembl:ENSMUSP00000038405)	1	0.00329		70145	mitochondrial asparaginyl-tRNA aminoacylation (PMID:15779907 [IC] GO:0050560)	1	0.00755
32801	receptor catabolic process (PMID:18544533 [IDA])	3	0.000484		60174	limb bud formation (GO_REF:0000019 [IEA] Ensembl:ENSMUSP00000027952)	3	0.00981								60054	positive regulation of epithelial cell proliferation involved in wound healing (GO_REF:0000019 [IEA] Ensembl:ENSMUSP00000030121)	2	0.00572				2000660	---	1	0.00656		19242	methylglyoxal biosynthetic process (GO_REF:0000019 [IEA] Ensembl:ENSRNOP00000029515)	1	0.00755
70498	interleukin-1-mediated signaling pathway (PMID:10383454 [IDA])	3	0.00357		32456	endocytic recycling (PMID:19409876 [IDA])	3	0.00737								33194	response to hydroperoxide (GO_REF:0000019 [IEA] Ensembl:ENSRNOP00000049172)	2	0.00572				2792	negative regulation of peptide secretion (PMID:19849849 [IDA])	1	0.00329		3331	---	1	0.00755
48041	focal adhesion formation (PMID:15899872 [IMP])	3	0.00903		60124	positive regulation of growth hormone secretion (PMID:11773624 [NAS])	3	0.00236								90181	---	2	0.00844				2774	Fc receptor mediated inhibitory signaling pathway (PMID:9842885 [IDA])	1	0.00983		36111	---	1	0.00755
61156	---	2	0.00506		48255	mRNA stabilization (PMID:17072303 [IMP])	3	0.00981								7386	compartment specification (GO_REF:0000019 [IEA] Ensembl:ENSMUSP00000103951)	2	0.00177				10741	negative regulation of protein kinase cascade (GO_REF:0000024 [ISS] UniProtKB:P25911)	1	0.00329		19747	regulation of isoprenoid metabolic process (PMID:15110773 [TAS])	1	0.00755
33158	regulation of protein import into nucleus, translocation (GO_REF:0000019 [IEA] Ensembl:ENSMUSP00000113150)	2	0.00506		35414	---	3	0.00532								2830	positive regulation of T-helper 2 type immune response (PMID:21172192 [IMP])	2	0.00572				2762	negative regulation of myeloid leukocyte differentiation (GO_REF:0000019 [IEA] Ensembl:ENSRNOP00000003658)	1	0.00656		6696	ergosterol biosynthetic process (GO_REF:0000002 [IEA] InterPro:IPR006716)	1	0.00755
2446	neutrophil mediated immunity (PMID:16034137 [IC] GO:0032722)	2	0.00826		43620	regulation of transcription in response to stress (PMID:19816510 [TAS])	3	0.00072								2862	negative regulation of inflammatory response to antigenic stimulus (GO_REF:0000019 [IEA] Ensembl:ENSMUSP00000099860)	2	0.00572				70667	negative regulation of mast cell proliferation (GO_REF:0000019 [IEA] Ensembl:ENSMUSP00000038838)	1	0.00329		10266	response to vitamin B1 (GO_REF:0000019 [IEA] Ensembl:ENSRNOP00000014089)	1	0.00755
2553	histamine secretion by mast cell (GO_REF:0000019 [IEA] Ensembl:ENSRNOP00000011130)	2	0.000877		9743	response to carbohydrate stimulus (GO_REF:0000019 [IEA] Ensembl:ENSRNOP00000039779)	3	0.00981								32963	collagen metabolic process (GO_REF:0000019 [IEA] Ensembl:ENSMUSP00000092019)	2	0.00844				70668	positive regulation of mast cell proliferation (GO_REF:0000019 [IEA] Ensembl:ENSMUSP00000004145)	1	0.00983
2513	tolerance induction to self antigen (GO_REF:0000033 [IBA] PANTHER:PTHR11829_AN25)	2	0.00258		6213	pyrimidine nucleoside metabolic process (PMID:8786099 [TAS])	2	0.00528								6123	mitochondrial electron transport, cytochrome c to oxygen (PMID:12928484 [IC] GO:0004129)	2	0.00572				35691	---	1	0.00329
42904	9-cis-retinoic acid biosynthetic process (GO_REF:0000019 [IEA] Ensembl:ENSRNOP00000026473)	2	0.00506		6405	RNA export from nucleus (GO_REF:0000029 [NAS])	2	0.00528								10310	regulation of hydrogen peroxide metabolic process (GO_REF:0000019 [IEA] Ensembl:ENSRNOP00000046668)	2	0.00572				10917	negative regulation of mitochondrial membrane potential (PMID:14699081 [ISS] UniProtKB:Q9JM54)	1	0.00329
389	nuclear mRNA 3'-splice site recognition (PMID:15647371 [TAS])	2	0.00826		30201	heparan sulfate proteoglycan metabolic process (PMID:9988767 [NAS])	2	0.00528								9988	cell-cell recognition (PMID:11337487 [TAS])	2	0.00349				2000670	---	1	0.00329
2768	immune response-regulating cell surface receptor signaling pathway (GO_REF:0000019 [IEA] Ensembl:ENSMUSP00000099866)	2	0.00506		2553	histamine secretion by mast cell (GO_REF:0000019 [IEA] Ensembl:ENSRNOP00000011130)	2	0.00181								51014	actin filament severing (GO_REF:0000024 [ISS] UniProtKB:P06396)	2	0.00844				34136	negative regulation of toll-like receptor 2 signaling pathway (GO_REF:0000024 [ISS] UniProtKB:P25911)	1	0.00656
51653	spindle localization (GO_REF:0000019 [IEA] Ensembl:ENSMUSP00000031695)	2	0.00258		32764	negative regulation of mast cell cytokine production (GO_REF:0000019 [IEA] Ensembl:ENSRNOP00000019192)	2	0.00181								10466	negative regulation of peptidase activity (PMID:18331357 [IDA])	2	0.00572				34144	negative regulation of toll-like receptor 4 signaling pathway (PMID:18511497 [IMP])	1	0.00983
31394	positive regulation of prostaglandin biosynthetic process (PMID:20448152 [NAS])	2	0.00826		2902	regulation of B cell apoptosis (PMID:19290921 [TAS])	2	0.00528								2034	regulation of blood vessel size by renin-angiotensin (PMID:10993080 [IC] GO:0001596)	2	0.00177				1780	neutrophil homeostasis (GO_REF:0000019 [IEA] Ensembl:ENSMUSP00000034472)	1	0.00983
31340	positive regulation of vesicle fusion (GO_REF:0000019 [IEA] Ensembl:ENSRNOP00000003630)	2	0.00506		7000	nucleolus organization (GO_REF:0000019 [IEA] Ensembl:ENSMUSP00000128331)	2	0.00528								45906	negative regulation of vasoconstriction (GO_REF:0000024 [ISS] UniProtKB:O35607)	2	0.00572				70487	monocyte aggregation (PMID:15100360 [IDA])	1	0.00983
1780	neutrophil homeostasis (GO_REF:0000019 [IEA] Ensembl:ENSMUSP00000034472)	2	0.00258		14846	esophagus smooth muscle contraction (GO_REF:0000024 [ISS] UniProtKB:Q8CFG0)	2	0.00181								60263	regulation of respiratory burst (PMID:16636067 [IMP])	2	0.00349				70447	positive regulation of oligodendrocyte progenitor proliferation (GO_REF:0000019 [IEA] Ensembl:ENSRNOP00000011130)	1	0.00656
10954	positive regulation of protein maturation by peptide bond cleavage (PMID:15064403 [IDA])	2	0.00826		3413	---	2	0.00181															31444	slow-twitch skeletal muscle fiber contraction (GO_REF:0000019 [IEA] Ensembl:ENSRNOP00000006184)	1	0.00656
7176	regulation of epidermal growth factor receptor activity (GO_REF:0000019 [IEA] Ensembl:ENSMUSP00000072428)	2	0.00826		738	DNA catabolic process, exonucleolytic (PMID:11401564 [IDA])	2	0.00181															45058	T cell selection (PMID:9551897 [IDA])	1	0.00983
52548	regulation of endopeptidase activity (PMID:16298998 [IDA])	2	0.00258		2246	healing during inflammatory response (PMID:9884342 [IMP])	2	0.00181															2000343	---	1	0.00983
71383	---	2	0.00506																				90402	---	1	0.00656
51101	regulation of DNA binding (GO_REF:0000019 [IEA] Ensembl:ENSMUSP00000006761)	2	0.00826																				35986	---	1	0.00983
45767	regulation of anti-apoptosis (GO_REF:0000019 [IEA] Ensembl:ENSMUSP00000095866)	2	0.00826																				2902	regulation of B cell apoptosis (PMID:19290921 [TAS])	1	0.00983
60744	mammary gland branching involved in thelarche (GO_REF:0000019 [IEA] Ensembl:ENSMUSP00000103169)	2	0.00826																				2906	negative regulation of mature B cell apoptosis (PMID:15878976 [IDA])	1	0.00983
71504	---	2	0.00826																				97350	---	1	0.00329
31665	negative regulation of lipopolysaccharide-mediated signaling pathway (GO_REF:0000019 [IEA] Ensembl:ENSMUSP00000101129)	2	0.00506																				35802	---	1	0.00656
30948	negative regulation of vascular endothelial growth factor receptor signaling pathway (GO_REF:0000024 [ISS] UniProtKB:Q8CCV7)	2	0.00506																				60971	---	1	0.00983
50847	progesterone receptor signaling pathway (PMID:12011095 [IDA])	2	0.00826																				71393	---	1	0.00329
32006	regulation of TOR signaling pathway (GO_REF:0000002 [IEA] InterPro:IPR015019)	2	0.00826																				15827	tryptophan transport (GO_REF:0000024 [ISS] UniProtKB:Q7YQK3)	1	0.00656
33625	positive regulation of integrin activation (PMID:20016066 [IMP])	2	0.00506																				31936	negative regulation of chromatin silencing (PMID:10759893 [NAS])	1	0.00656
																							70304	positive regulation of stress-activated protein kinase signaling pathway (PMID:10891478 [IDA])	1	0.00329
																							70383	DNA cytosine deamination (PMID:16571802 [IDA])	1	0.00983
																							10498	proteasomal protein catabolic process (PMID:20007709 [IMP])	1	0.00656
																							71466	---	1	0.00329
																							71468	---	1	0.00983
																							71436	---	1	0.00983
																							1900625	---	1	0.00656
																							3156	---	1	0.00656
																							43331	response to dsRNA (GO_REF:0000019 [IEA] Ensembl:ENSMUSP00000090979)	1	0.00656
																							50855	regulation of B cell receptor signaling pathway (GO_REF:0000019 [IEA] Ensembl:ENSMUSP00000027645)	1	0.00983
																							6991	response to sterol depletion (GO_REF:0000019 [IEA] Ensembl:ENSRNOP00000011130)	1	0.00656
																							6926	virus-infected cell apoptosis (GO_REF:0000019 [IEA] Ensembl:ENSMUSP00000024884)	1	0.00983
																							19883	antigen processing and presentation of endogenous antigen (PMID:10981873 [NAS])	1	0.00329
																							44356	---	1	0.00329
																							60369	positive regulation of Fc receptor mediated stimulatory signaling pathway (PMID:16831868 [IDA])	1	0.00656
																							60356	leucine import (GO_REF:0000019 [IEA] Ensembl:ENSRNOP00000025196)	1	0.00329
																							45932	negative regulation of muscle contraction (PMID:18032382 [IDA])	1	0.00329
																							738	DNA catabolic process, exonucleolytic (PMID:11401564 [IDA])	1	0.00656
																							2268	follicular dendritic cell differentiation (GO_REF:0000019 [IEA] Ensembl:ENSMUSP00000072859)	1	0.00329
																							2246	healing during inflammatory response (PMID:9884342 [IMP])	1	0.00656
																							48791	calcium ion-dependent exocytosis of neurotransmitter (GO_REF:0000019 [IEA] Ensembl:ENSRNOP00000008734)	1	0.00983
																							1900164	---	1	0.00983
